# Supplementary material for: “Candidatus Paraporphyromonas polyenzymogenes” encodes multi-modular cellulases linked to the type IX secretion system
Source: Microbiome. 2018 Mar 1;6:44. doi: 10.1186/s40168-018-0421-8 (PMC5831590; doi:10.1186/s40168-018-0421-8)
Supplement: Supplementary file 3 — Table S2. CAZyme profiles for the seven Ca. MH11 affiliated genomes. (XLSX 12 kb) [file 40168_2018_421_MOESM3_ESM.xlsx]

## Sheet: Sheet1
Table S2. CAZyme profiles for the seven Ca. MH11 affiliated genomes.
	*AGa	UBA4369	UBA3688	UBA3743	UBA3784	UBA3809	UBA6978
Source	bovine rumen	Sheep rumen	Sheep rumen	Sheep rumen	Sheep rumen	Sheep rumen	Sheep rumen
SRA	SRX035182 SRX034809 SRX034810 SRX034812	SRX290709	SRX290711	SRX290715	SRX290717	SRX290719	SRX445321
Completeness (%)	89.97	84.06	86.38	99.9	94.77	77.15	97.83
Contamination (%)	3.88	0	0.54	0	8.44	0.54	0.54
Coverage (x)	305	54.56	39.65	99.84	30.41	82.77	48.8
CAZy
GH2	1	1		1	3	1	2
GH3	2	2	2	2	2	1	2
GH4	3	2	1	2	3	1	2
GH5	15	24	11	24	24	6	24
GH8	1	5	2	6	6	1	6
GH9	4	5	6	5	5	4	5
GH10	2	3	2	3	3	2	3
GH11	2	7	2	7	7	2	7
GH13	2	2	4	2	2	2	2
GH16	2	3	3	4	4	3	4
GH18			1
GH19	1	1		1	1		1
GH23	3	3	4	3	4	2	3
GH25		1	2	1	2	1	2
GH26	1	2	1	2	2	1	2
GH30	3	3	3	3	3	3	3
GH39	2	2	3	2	2	2	2
GH43	6	4	5	5	8	6	5
GH44		1	1	1	1	1	1
GH51	1	1	2	1	2	2	1
GH53	1	1		1	1	1	1
GH57	1	1		1	1		1
GH73	2	1	2	2	2	2	2
GH74	3	4	4	4	4	5	4
GH77	1	1	1	1	1	1	1
GH94	2	2	2	2	3	2	2
GH95		1		1	1		1
GH97					1
GH99		1		1	1		1
GH108			2	2		1
GH109	3	2	3		2	2	2
GH133	1	1		1	1		1
CBM4	1	2	2	2	2	1	2
CBM6	21	26	13	29	29	13	29
CBM13	4	4	4	4	4	4	4
CBM20	1	2	2	2	2	2	2
CBM22						2
CBM23		1		1	1		1
CBM30	1	3	2	3	3	1	3
CBM32					1
CBM35	1	4	2	3	4	2	4
CBM36			1			1
CBM38	2	1		1	1		1
CBM40	1
CBM44	6	2	1	2	2	1	2
CBM48	2	2	2	2	2	2	2
CBM50	11	10	20	11	12	15	11
CBM55		1			1		1
CBM56	3	2	3	2	2	3	2
CBM61		2	1	2	2	1	2
CBM63	1	1	1	1	1	1	1
CBM67	2	1	1	1	2	1	1
CBM69	1
CBM75		1		1	1		1
CBM77		1		1	1		1
PL1	1	3	2	3	3	2	3
PL9	1
PL11	1	2	1	2	2	2	2
PL14	1	1	1	1	1		1
PL17			1			1
CE1	7	9	8	9	11	8	9
CE2	1	1	1	1	1		1
CE3	3	1	1	1	1	1	1
CE4	4	4	3	4	4	2	4
CE6	2	4	1	4	4	1	4
CE8	1	1	1	1	1	1	1
CE10	3	5	2	5	6	2	5
CE11	1	1	1	1	1		1
CE12		5		5	5		5
CE15		1	1	1	1	3	1
AA6	3	3	3	4	5	1	4
* IMG scaffold Ids
rumenHiSeq_NODE_1029302_len_101621_cov_15_639976
rumenHiSeq_NODE_1029836_len_1474228_cov_11_933314
rumenHiSeq_NODE_1144335_len_225011_cov_12_704396
rumenHiSeq_NODE_1167651_len_58663_cov_12_524624
rumenHiSeq_NODE_1414874_len_113550_cov_14_627010
rumenHiSeq_NODE_1946048_len_91565_cov_14_469765
rumenHiSeq_NODE_1983177_len_185814_cov_19_708536
rumenHiSeq_NODE_21422_len_446940_cov_13_011811
rumenHiSeq_NODE_3546132_len_127411_cov_20_492893
rumenHiSeq_NODE_4143925_len_144389_cov_12_798011
rumenHiSeq_NODE_457020_len_97146_cov_14_955994
rumenHiSeq_NODE_487499_len_204968_cov_13_865891
rumenHiSeq_NODE_488125_len_776069_cov_14_519764
rumenHiSeq_NODE_798985_len_191277_cov_15_673594
