# Supplementary material for: “Candidatus Paraporphyromonas polyenzymogenes” encodes multi-modular cellulases linked to the type IX secretion system
Source: Microbiome. 2018 Mar 1;6:44. doi: 10.1186/s40168-018-0421-8 (PMC5831590; doi:10.1186/s40168-018-0421-8)
Supplement: Supplementary file 6 — Table S3. Open reading frame coordinates and CAZyme annotation for UBA genomes affiliated to Ca. MH11. (XLSX 182 kb) [file 40168_2018_421_MOESM6_ESM.xlsx]

## Sheet: UBA4369
				contig coords				CAZy domain			ORF		T9SS-
ORF	length (aa)	contig	direction	start	end	CAZy	E-value	start	end	Coverage	start	end	CTD
gene_51	205	contig_3896	-	40367	40984	CE4	2.5e-28	4	119	0.884615	22	133
gene_53	364	contig_3896	+	44787	45881	GT4	2.7e-30	7	151	0.9	188	328
gene_54	268	contig_3896	+	45881	46687	GT2	3.8e-24	1	138	0.815476	4	143
gene_64	1167	contig_3896	-	57506	61009	CE10	2.6e-28	73	305	0.680352	47	287	+
gene_64	1167	contig_3896	-	57506	61009	GH11	1.7e-43	1	175	0.983051	345	536	+
gene_64	1167	contig_3896	-	57506	61009	GH11	5e-43	1	175	0.983051	616	806	+
gene_64	1167	contig_3896	-	57506	61009	GH11	1.2e-41	1	175	0.983051	867	1058	+
gene_65	819	contig_3896	-	61760	64219	CBM6	2.3e-20	2	138	0.985507	341	478	+
gene_65	819	contig_3896	-	61760	64219	CE10	4.5e-30	75	302	0.665689	32	272	+
gene_65	819	contig_3896	-	61760	64219	GH11	1.1e-41	1	175	0.983051	525	725	+
gene_67	487	contig_3896	-	64696	66159	CBM6	2e-29	1	137	0.985507	265	404	+
gene_67	487	contig_3896	-	64696	66159	CE6	4.8e-26	2	98	0.969697	49	158	+
gene_68	315	contig_3896	-	66277	67224	CE10	4.8e-31	74	302	0.668622	47	288
gene_113	588	contig_7424	-	36950	38716	CBM6	2.6e-29	1	136	0.978261	383	520	+
gene_113	588	contig_7424	-	36950	38716	CE6	1.2e-31	1	98	0.979798	89	199	+
gene_123	707	contig_7424	+	51201	53324	PL14	1.8e-61	3	199	0.98	49	248
gene_127	293	contig_7424	+	59866	60747	GT2	9.3e-16	1	98	0.577381	27	126
gene_139	316	contig_7424	-	72670	73620	GT2	7.2e-18	2	165	0.970238	8	173
gene_169	515	contig_7424	+	111269	112816	CE12	1.1e-09	32	210	0.847619	301	467
gene_170	414	contig_7424	+	112838	114082	CE3	2.5e-07	66	194	0.659794	268	406
gene_178	585	contig_7424	+	120009	121766	CBM61	0.00034	57	128	0.503546	33	104
gene_178	585	contig_7424	+	120009	121766	GH53	6.1e-66	2	340	0.988304	126	531
gene_195	999	contig_7424	+	140066	143065	CBM6	2.8e-26	18	137	0.862319	785	906	+
gene_195	999	contig_7424	+	140066	143065	GH95	5.6e-288	3	717	0.98892	31	751	+
gene_236	575	contig_7424	-	184527	186254	GT83	2.9e-71	4	442	0.811111	5	470
gene_238	256	contig_7424	-	187748	188518	GT5	1.9e-42	19	216	0.417373	7	215
gene_246	337	contig_7424	+	195732	196745	GT27	8.9e-21	2	264	0.888136	6	276
gene_260	269	contig_13588	-	13508	14317	GT2	4.8e-17	3	167	0.97619	7	185
gene_266	505	contig_13588	+	21072	22589	CBM4	0.00017	27	91	0.507937	305	371	+
gene_266	505	contig_13588	+	21072	22589	GH16	2.9e-48	4	189	0.978836	14	254	+
gene_271	289	contig_13588	-	29529	30398	GT51	1.2e-42	10	176	0.937853	88	259
gene_272	809	contig_13588	-	30423	32852	GT51	5.9e-55	5	176	0.966102	62	242
gene_378	246	contig_37306	-	40479	41219	CE1	1.7e-16	77	220	0.629956	78	239
gene_380	249	contig_37306	-	42545	43294	CE1	9.7e-19	57	215	0.696035	27	232
gene_387	559	contig_37306	-	47390	49069	GH13	5.3e-34	15	294	0.93311	36	399
gene_390	463	contig_37306	-	50787	52178	GH57	2.8e-54	2	310	0.804178	6	321
gene_391	417	contig_37306	-	52207	53460	GT4	2.7e-39	4	156	0.95	235	384
gene_391	417	contig_37306	-	52207	53460	GT5	2e-08	15	215	0.423729	11	198
gene_392	641	contig_37306	-	53486	55411	GH133	1.1e-69	8	372	0.978495	285	630
gene_462	409	contig_13171	-	69586	70815	GT2	2e-22	1	165	0.97619	73	242
gene_477	364	contig_13171	-	84745	85839	CE2	1.2e-56	1	208	0.990431	151	356
gene_480	482	contig_13171	-	88712	90160	GT2	4.4e-19	1	123	0.72619	243	369
gene_574	587	contig_453	+	21074	22837	CBM30	2.3e-11	7	90	0.912088	28	103
gene_574	587	contig_453	+	21074	22837	GH9	5e-87	2	418	0.995215	117	577
gene_636	633	contig_5768	+	13411	15312	CBM13	5.4e-16	5	136	0.696809	411	547
gene_636	633	contig_5768	+	13411	15312	GH5	2.4e-49	2	236	0.850909	54	302
gene_639	681	contig_5768	-	17209	19254	CBM6	3.1e-24	1	138	0.992754	459	598	+
gene_639	681	contig_5768	-	17209	19254	GH10	1.2e-63	12	293	0.927393	28	334	+
gene_640	670	contig_5768	-	19604	21616	CBM6	1.3e-24	1	138	0.992754	449	587	+
gene_640	670	contig_5768	-	19604	21616	GH10	1.4e-61	30	301	0.894389	43	332	+
gene_641	691	contig_5768	-	21952	24027	CBM6	7.3e-26	1	138	0.992754	470	608	+
gene_641	691	contig_5768	-	21952	24027	GH10	6.4e-66	9	301	0.963696	26	347	+
gene_649	1563	contig_5768	-	41737	46428	GH19	2.2e-24	58	183	0.541126	1037	1223
gene_661	291	contig_5768	+	61424	62299	CBM63	6.5e-17	4	70	0.846154	136	208
gene_665	633	contig_5768	-	65478	67379	CBM75	7.5e-07	62	198	0.48227	419	554	+
gene_665	633	contig_5768	-	65478	67379	GH5	1.2e-41	19	260	0.876364	58	408	+
gene_666	1034	contig_5768	-	67555	70659	CBM56	3.3e-05	6	61	0.345912	191	267
gene_668	1510	contig_5768	-	71990	76522	CBM38	0.00063	2	43	0.317829	15	58
gene_668	1510	contig_5768	-	71990	76522	CBM44	1.5e-09	5	63	0.90625	366	423
gene_682	125	contig_5768	+	93564	93941	CBM55	0.00035	15	40	0.543478	40	65
gene_687	258	contig_5768	-	97486	98262	GT2	8.7e-30	1	124	0.732143	8	131
gene_697	273	contig_5768	-	105636	106457	GT2	4.2e-17	6	138	0.785714	11	144
gene_700	293	contig_5768	-	108859	109740	GT11	1.9e-72	2	276	0.992754	2	290
gene_706	375	contig_5768	-	114935	116062	GT4	1.5e-10	10	152	0.8875	196	345
gene_710	971	contig_12088	+	12418	15333	GH74	3.8e-13	44	120	0.32618	240	322	+
gene_710	971	contig_12088	+	12418	15333	GH74	8.8e-26	59	230	0.733906	329	507	+
gene_710	971	contig_12088	+	12418	15333	GH74	2.1e-07	38	119	0.347639	611	710	+
gene_710	971	contig_12088	+	12418	15333	GH74	7.2e-11	36	131	0.407725	715	809	+
gene_757	345	contig_12088	-	65632	66669	GH109	8.9e-09	1	124	0.97619	7	120
gene_770	325	contig_12088	+	80471	81448	GT92	2.2e-18	3	151	0.530466	63	196
gene_775	361	contig_12088	+	84839	85924	GH99	1.6e-08	52	309	0.769461	51	342
gene_776	401	contig_12088	+	85921	87126	GT4	4.7e-06	29	157	0.8	255	375
gene_778	316	contig_12088	+	88276	89226	GT2	1.6e-14	1	166	0.982143	5	179
gene_780	354	contig_12088	+	89758	90822	GT4	9.8e-35	12	157	0.90625	175	320
gene_782	251	contig_12088	+	92023	92778	GT26	3.8e-52	2	171	0.988304	43	218
gene_788	909	contig_12088	-	98546	101275	CBM6	2.9e-12	17	138	0.876812	27	155	+
gene_788	909	contig_12088	-	98546	101275	GH5	2e-38	4	249	0.890909	262	521	+
gene_796	422	contig_3194	-	5915	7183	CE1	2.7e-09	30	143	0.497797	60	194
gene_797	338	contig_3194	-	7316	8332	CBM50	3.8e-11	1	39	0.95	295	336
gene_798	861	contig_3194	-	8538	11123	CBM77	1.7e-23	10	103	0.902913	763	856
gene_798	861	contig_3194	-	8538	11123	PL1	1.2e-38	27	199	0.851485	292	492
gene_800	618	contig_3194	-	11624	13480	PL1	1.3e-47	38	199	0.79703	280	446
gene_830	504	contig_3194	+	47783	49297	CE10	9.5e-36	73	214	0.41349	68	233
gene_833	466	contig_3194	-	50864	52264	GH5	2.1e-43	15	237	0.807273	59	353	+
gene_834	835	contig_3194	-	52936	55443	GT51	1.3e-57	2	176	0.983051	98	283
gene_837	327	contig_3194	+	59272	60255	CBM50	3e-08	3	36	0.825	232	269
gene_837	327	contig_3194	+	59272	60255	CBM50	2.2e-09	1	37	0.9	285	324
gene_837	327	contig_3194	+	59272	60255	GH73	7.3e-34	3	128	0.976562	37	164
gene_861	249	contig_3194	+	87361	88110	GT2	1.2e-29	2	168	0.988095	5	173
gene_891	461	contig_3194	+	125848	127233	CBM50	1.3e-13	1	39	0.95	419	460
gene_891	461	contig_3194	+	125848	127233	GH23	1.2e-24	2	123	0.896296	167	304
gene_895	359	contig_3194	+	130898	131977	AA6	1.9e-06	2	114	0.574359	25	144
gene_950	776	contig_3194	-	204458	206788	GH3	3e-51	4	215	0.976852	106	318
gene_957	288	contig_3194	-	218913	219779	GT2	9.2e-19	1	123	0.72619	4	127
gene_960	232	contig_3194	+	221102	221800	GT2	1.1e-19	27	128	0.60119	3	107
gene_983	339	contig_3194	+	250938	251957	GH23	3.1e-20	2	118	0.859259	96	225
gene_985	669	contig_3194	+	252503	254512	CBM48	4.7e-11	3	63	0.789474	51	125
gene_985	669	contig_3194	+	252503	254512	GH13	1.8e-25	22	288	0.889632	194	513
gene_1025	480	contig_10378	-	6476	7918	GH5	3e-45	21	245	0.814545	67	374	+
gene_1026	1069	contig_10378	+	8314	11523	CE4	2.8e-21	8	110	0.784615	21	115	+
gene_1026	1069	contig_10378	+	8314	11523	GH8	1.4e-74	11	319	0.9625	622	940	+
gene_1027	479	contig_10378	+	11637	13076	CBM6	6e-24	2	137	0.978261	265	397	+
gene_1027	479	contig_10378	+	11637	13076	GH11	2.5e-44	1	174	0.977401	36	228	+
gene_1028	963	contig_10378	+	13186	16077	CBM6	1.6e-30	2	138	0.985507	284	416	+
gene_1028	963	contig_10378	+	13186	16077	GH11	1.7e-43	2	175	0.977401	52	246	+
gene_1028	963	contig_10378	+	13186	16077	GH8	3.3e-71	15	319	0.95	516	827	+
gene_1050	552	contig_10378	-	39618	41276	CBM30	1e-09	4	89	0.934066	2	78
gene_1050	552	contig_10378	-	39618	41276	GH9	1.9e-102	2	418	0.995215	95	545
gene_1061	771	contig_10378	+	52231	54546	CBM6	1e-25	1	137	0.985507	569	707
gene_1061	771	contig_10378	+	52231	54546	GH30	4.3e-66	12	415	0.966427	38	457
gene_1062	1028	contig_10378	+	54562	57648	CBM6	7.8e-31	1	138	0.992754	315	450	+
gene_1062	1028	contig_10378	+	54562	57648	CBM6	1.5e-12	17	136	0.862319	830	942	+
gene_1062	1028	contig_10378	+	54562	57648	CE1	5.3e-23	4	143	0.612335	36	200	+
gene_1062	1028	contig_10378	+	54562	57648	GH43	7.7e-40	2	241	0.96371	496	800	+
gene_1117	294	contig_5124	-	84055	84939	CBM44	0.00085	16	57	0.640625	135	176
gene_1161	396	contig_8811	-	16602	17792	GT4	2.3e-30	9	158	0.93125	222	367
gene_1168	201	contig_90376	-	5455	6060	GT2	1.9e-20	1	138	0.815476	3	139
gene_1200	378	contig_2579	+	7393	8529	GT19	6.9e-111	2	351	0.985876	4	358
gene_1249	1006	contig_2579	-	51722	54742	CBM56	9.5e-06	2	83	0.509434	199	301	+
gene_1255	986	contig_2579	-	59973	62933	GH9	8.5e-91	1	417	0.995215	37	500	+
gene_1294	632	contig_1544	-	10869	12767	GH5	2.1e-15	2	228	0.821818	51	381
gene_1300	772	contig_1544	-	17365	19683	GT51	1.8e-41	10	176	0.937853	52	219
gene_1305	636	contig_1544	-	28990	30900	CE8	7.2e-51	18	258	0.833333	39	280
gene_1309	486	contig_1544	-	36646	38106	CBM13	1.6e-10	6	110	0.553191	278	381	+
gene_1309	486	contig_1544	-	36646	38106	GH16	5.5e-46	3	189	0.984127	33	266	+
gene_1340	2618	contig_1068	-	4363	12219	GH8	2.5e-14	22	123	0.315625	109	241
gene_1341	1061	contig_1068	-	12257	15442	GH8	3e-19	20	121	0.315625	76	187
gene_1345	266	contig_1068	+	18054	18854	GH16	3.7e-30	36	189	0.809524	19	209
gene_1347	707	contig_1068	+	21934	24057	CBM61	3.5e-07	2	139	0.971631	22	162	+
gene_1347	707	contig_1068	+	21934	24057	GH30	3.2e-44	11	415	0.968825	178	617	+
gene_1353	924	contig_1068	-	29751	32525	CBM35	1.6e-06	13	122	0.886179	394	492	+
gene_1353	924	contig_1068	-	29751	32525	GH26	8.8e-91	6	302	0.976898	34	356	+
gene_1353	924	contig_1068	-	29751	32525	GH26	2.5e-87	2	303	0.993399	507	837	+
gene_1455	1949	contig_1068	-	129694	135543	GH5	3.3e-32	6	235	0.832727	32	283	+
gene_1455	1949	contig_1068	-	129694	135543	GH5	6.7e-33	31	234	0.738182	360	591	+
gene_1455	1949	contig_1068	-	129694	135543	GH5	1.5e-33	5	234	0.832727	650	900	+
gene_1455	1949	contig_1068	-	129694	135543	GH5	1.5e-31	3	234	0.84	957	1209	+
gene_1455	1949	contig_1068	-	129694	135543	GH5	1.4e-31	2	243	0.876364	1265	1528	+
gene_1455	1949	contig_1068	-	129694	135543	GH5	7.2e-33	3	240	0.861818	1579	1837	+
gene_1469	808	contig_1068	-	148605	151031	PL11	3.7e-152	9	568	0.922442	27	621	+
gene_1488	330	contig_11344	+	762	1754	GH4	5.3e-06	1	80	0.441341	8	81
gene_1506	625	contig_11344	-	32340	34217	GH44	1.6e-97	2	513	0.994163	20	539	+
gene_1548	576	contig_18448	+	4332	6062	GH3	2.4e-47	7	215	0.962963	109	337
gene_1606	220	contig_45422	+	306	968	GH25	4.5e-34	1	177	0.99435	22	198
gene_1610	461	contig_45422	+	4378	5763	CE11	5.9e-73	1	221	0.811808	4	225
gene_1637	327	contig_2474	+	9857	10840	GT2	9.1e-31	1	138	0.815476	4	144
gene_1638	369	contig_2474	+	10873	11982	GT2	2.6e-32	1	128	0.755952	6	132
gene_1640	325	contig_2474	+	12636	13613	GT2	3.4e-32	1	162	0.958333	5	167
gene_1643	402	contig_2474	+	15380	16588	GT4	6e-23	10	157	0.91875	235	378
gene_1645	252	contig_2474	+	17673	18431	GT32	1.2e-24	3	87	0.933333	20	95
gene_1646	299	contig_2474	+	18428	19327	GT2	8.5e-26	2	112	0.654762	6	116
gene_1647	363	contig_2474	+	19324	20415	GT4	6.2e-29	8	151	0.89375	187	325
gene_1648	359	contig_2474	+	20439	21518	GT4	3.4e-29	8	156	0.925	186	327
gene_1649	376	contig_2474	+	21530	22660	GT4	4e-33	7	152	0.90625	196	341
gene_1712	1194	contig_2474	+	83888	87472	CBM67	1.7e-06	9	87	0.443182	797	893	+
gene_1746	249	contig_30964	-	5226	5975	GT51	5.2e-51	13	174	0.909605	65	225
gene_1759	1237	contig_30964	+	20398	24111	CBM6	2e-26	2	137	0.978261	581	715	+
gene_1759	1237	contig_30964	+	20398	24111	CE15	9.7e-73	1	267	0.988848	776	1102	+
gene_1759	1237	contig_30964	+	20398	24111	CE6	6.6e-30	1	99	0.989899	91	200	+
gene_1759	1237	contig_30964	+	20398	24111	GH11	1.2e-48	1	175	0.983051	333	524	+
gene_1764	387	contig_30964	+	28800	29963	GH5	1.9e-36	3	238	0.854545	54	352
gene_1765	424	contig_30964	+	30004	31278	GH5	5.1e-38	2	237	0.854545	90	390
gene_1768	723	contig_30964	+	36386	38557	CBM6	4.4e-07	29	88	0.427536	480	561	+
gene_1768	723	contig_30964	+	36386	38557	GH5	1.4e-37	4	241	0.861818	43	309	+
gene_1769	766	contig_30964	+	38955	41255	GH5	3e-35	2	241	0.869091	91	359	+
gene_1770	586	contig_30964	+	42265	44022	CBM6	8.7e-06	41	92	0.369565	488	542
gene_1770	586	contig_30964	+	42265	44022	GH5	2.3e-34	4	239	0.854545	37	294
gene_1831	458	contig_7589	+	82009	83385	GH23	9.7e-28	10	124	0.844444	295	452
gene_1860	884	contig_7589	+	131769	134423	CBM20	1.2e-05	3	82	0.877778	4	78
gene_1860	884	contig_7589	+	131769	134423	CBM20	1.8e-11	6	86	0.888889	131	214
gene_1860	884	contig_7589	+	131769	134423	GH77	1.8e-150	1	491	0.991903	240	881
gene_1873	1302	contig_23605	+	413	4321	CBM6	9.8e-08	35	122	0.630435	479	604	+
gene_1873	1302	contig_23605	+	413	4321	CBM6	3.2e-08	26	94	0.492754	760	838	+
gene_1873	1302	contig_23605	+	413	4321	CBM6	2.6e-06	36	87	0.369565	1068	1121	+
gene_1873	1302	contig_23605	+	413	4321	GH5	5.5e-35	4	245	0.876364	31	302	+
gene_1875	732	contig_23605	+	4579	6777	CBM6	3.5e-06	7	94	0.630435	469	555	+
gene_1884	389	contig_23605	+	16429	17598	GT28	4.6e-47	1	156	0.987261	217	376
gene_1898	642	contig_465	+	10540	12468	CBM6	1.1e-27	1	137	0.985507	436	576
gene_1898	642	contig_465	+	10540	12468	GH39	4.4e-23	116	310	0.450116	108	277
gene_1935	651	contig_465	+	61602	63557	CBM6	9.7e-26	1	136	0.978261	445	584	+
gene_1935	651	contig_465	+	61602	63557	GH39	7.8e-22	117	309	0.445476	117	285	+
gene_1946	360	contig_465	-	74615	75697	GT4	5e-23	5	144	0.86875	175	309
gene_1950	349	contig_465	-	79800	80849	GT4	1.5e-31	9	152	0.89375	180	316
gene_1951	299	contig_465	-	80842	81741	GT2	1.6e-24	1	168	0.994048	6	187
gene_2004	340	contig_465	+	142675	143697	GT2	3.3e-26	2	119	0.696429	36	152
gene_2006	365	contig_465	+	145014	146111	GT4	3.6e-23	5	158	0.95625	187	336
gene_2007	346	contig_465	+	146111	147151	GT4	2.3e-16	14	157	0.89375	173	319
gene_2011	799	contig_465	-	153940	156339	CE1	9.2e-25	4	143	0.612335	31	204
gene_2011	799	contig_465	-	153940	156339	GH5	1.4e-35	2	236	0.850909	422	669
gene_2012	777	contig_465	-	156372	158705	CBM35	6.4e-09	18	122	0.845528	272	374	+
gene_2012	777	contig_465	-	156372	158705	CE6	4.3e-32	1	99	0.989899	49	160	+
gene_2012	777	contig_465	-	156372	158705	GH5	7.3e-36	1	253	0.916364	399	664	+
gene_2035	798	contig_465	-	185510	187906	GH94	7.3e-241	263	1035	0.745174	2	794
gene_2064	353	contig_465	-	228518	229579	CBM23	0.00082	105	161	0.345679	289	348
gene_2065	312	contig_465	-	229665	230603	GT2	9.4e-12	1	138	0.815476	7	148
gene_2076	189	contig_465	+	242594	243163	CBM35	0.00017	17	74	0.463415	60	119
gene_2088	333	contig_465	+	254707	255708	CE1	1.3e-31	7	221	0.942731	94	328
gene_2093	1368	contig_465	-	262046	266152	CBM4	1.6e-09	1	117	0.920635	94	217	+
gene_2093	1368	contig_465	-	262046	266152	GH51	7.8e-103	111	628	0.820635	229	837	+
gene_2095	339	contig_465	-	266857	267876	AA6	8.4e-07	2	114	0.574359	8	127
gene_2105	571	contig_465	+	280358	282073	CBM30	4.5e-08	7	89	0.901099	28	101
gene_2105	571	contig_465	+	280358	282073	GH9	1.5e-101	2	416	0.990431	118	562
gene_2111	576	contig_465	+	290974	292704	GH9	9.3e-84	1	418	0.997608	21	478	+
gene_2121	349	contig_23519	-	8756	9805	CE4	5.8e-17	10	106	0.738462	40	139
gene_2124	941	contig_23519	+	12862	15687	CBM13	1.4e-07	5	155	0.797872	706	851	+
gene_2180	342	contig_1041	-	20655	21683	GT9	1.9e-35	2	218	0.96	71	315
gene_2246	448	contig_215	+	17761	19107	GH4	0.0001	18	81	0.351955	23	87
gene_2261	962	contig_215	-	32458	35346	GH43	2.9e-39	6	247	0.971774	22	430	+
gene_2263	617	contig_215	-	36070	37923	PL1	3.5e-47	10	200	0.940594	36	251	+
gene_2305	377	contig_215	+	87225	88358	GT4	5.1e-32	6	158	0.95	194	344
gene_2311	746	contig_215	+	96373	98613	CBM50	1.3e-06	1	40	0.975	36	78
gene_2311	746	contig_215	+	96373	98613	CBM50	1.5e-07	1	40	0.975	87	130
gene_2311	746	contig_215	+	96373	98613	CBM50	1.3e-11	1	40	0.975	191	233
gene_2311	746	contig_215	+	96373	98613	CBM50	8.6e-10	1	40	0.975	255	297
gene_2311	746	contig_215	+	96373	98613	CBM50	2.9e-07	1	40	0.975	319	361
gene_2330	298	contig_215	+	122501	123397	GT90	3.5e-17	60	247	0.748	128	297
gene_2370	675	contig_18562	-	47339	49366	GT51	2.6e-46	9	159	0.847458	438	590
gene_2394	317	contig_18562	+	73494	74447	GH109	3.1e-08	2	121	0.944444	5	115
gene_2446	854	contig_18562	-	129044	131608	GT35	1.8e-134	20	643	0.924332	124	723
gene_2447	570	contig_18562	-	131649	133361	GT3	3.3e-111	1	347	0.543171	9	341
gene_2456	296	contig_18562	+	155124	156014	CBM50	6e-13	1	39	0.95	253	295
gene_2488	316	contig_16789	-	17232	18182	GT2	1.8e-19	15	165	0.892857	3	152
gene_2493	249	contig_16789	-	22194	22943	GT2	2.1e-22	3	154	0.89881	6	153
gene_2496	227	contig_16789	-	24295	24978	CE4	7e-29	6	120	0.876923	36	153
gene_2504	364	contig_16789	+	34368	35462	GT4	1.9e-16	6	156	0.9375	187	335
gene_2510	410	contig_16789	+	42791	44023	GT30	4.3e-48	11	176	0.932203	45	206
gene_2511	392	contig_16789	+	44001	45179	GH5	1e-43	7	234	0.825455	51	372
gene_2531	809	contig_16789	+	67268	69697	CBM35	1.9e-07	13	122	0.886179	291	398	+
gene_2531	809	contig_16789	+	67268	69697	CE1	6.3e-26	4	143	0.612335	31	211	+
gene_2531	809	contig_16789	+	67268	69697	GH5	9.8e-36	1	237	0.858182	423	670	+
gene_2532	447	contig_16789	+	69749	71092	CE12	1.5e-06	61	146	0.404762	229	307	+
gene_2545	394	contig_16789	-	91231	92415	CE12	1.3e-56	1	210	0.995238	22	231	+
gene_2547	1308	contig_16789	+	93636	97562	CBM6	9.2e-37	2	137	0.978261	1104	1238	+
gene_2547	1308	contig_16789	+	93636	97562	GH2	1.3e-228	16	750	0.976064	65	934	+
gene_2563	1013	contig_4481	+	10155	13196	CBM13	3.3e-11	23	141	0.62766	809	933	+
gene_2563	1013	contig_4481	+	10155	13196	GH30	2.1e-77	10	393	0.918465	331	757	+
gene_2563	1013	contig_4481	+	10155	13196	GH43	5.9e-19	3	219	0.870968	51	326	+
gene_2570	828	contig_4481	+	20424	22910	GH94	1.1e-290	263	1036	0.746139	2	826
gene_2571	382	contig_4481	+	23014	24162	GH5	6.9e-40	2	239	0.861818	42	334
gene_2574	1134	contig_4481	+	26754	30158	GH8	4.1e-19	24	123	0.309375	132	263
gene_2595	594	contig_4481	-	50162	51946	CBM6	3.1e-28	1	137	0.985507	371	506	+
gene_2595	594	contig_4481	-	50162	51946	CE1	3.5e-25	5	161	0.687225	29	194	+
gene_2597	291	contig_4481	-	53894	54769	AA6	9.2e-08	3	88	0.435897	47	137
gene_2602	374	contig_4481	+	58484	59608	CE10	8.7e-31	68	310	0.709677	24	284	+
gene_2607	1004	contig_4481	+	70511	73525	PL11	3.5e-260	2	590	0.970297	25	602	+
gene_2609	1053	contig_4481	+	73667	76828	CE12	4e-62	1	210	0.995238	30	237	+
gene_2609	1053	contig_4481	+	73667	76828	CE12	3.6e-69	1	210	0.995238	417	628	+
gene_2631	308	contig_6822	-	8288	9214	GT2	2.2e-26	7	125	0.702381	2	123
gene_2671	780	contig_9248	+	39042	41384	CBM6	2.1e-27	1	138	0.992754	538	679	+
gene_2671	780	contig_9248	+	39042	41384	GH43	3.6e-48	2	247	0.987903	28	294	+
gene_2730	371	contig_7447	+	54949	56064	CBM48	1.6e-08	10	57	0.618421	25	82
gene_2730	371	contig_7447	+	54949	56064	CE1	5.4e-57	1	221	0.969163	131	367
gene_2732	643	contig_7447	-	57662	59593	CBM6	3.4e-07	2	88	0.623188	365	469	+
gene_2732	643	contig_7447	-	57662	59593	GH5	1.1e-40	4	257	0.92	46	335	+

## Sheet: UBA3688
				contig coords				CAZy domain			ORF		T9SS-
ORF	length (aa)	contig	direction	start	end	CAZy	E-value	start	end	Coverage	start	end	CTD
gene_31	396	contig_10717	-	33249	34439	GH5	2.3e-37	2	239	0.861818	57	349
gene_36	828	contig_10717	-	39186	41672	GH94	4.1e-289	263	1036	0.746139	2	826
gene_55	238	contig_4363	+	7512	8228	GT51	2.3e-52	13	177	0.926554	66	229
gene_62	417	contig_4363	+	17059	18312	GH5	1.2e-39	2	239	0.861818	63	376
gene_63	424	contig_4363	+	18394	19668	GH5	2.8e-39	3	236	0.847273	83	391
gene_96	214	contig_4363	-	60163	60807	AA6	2.9e-06	52	141	0.45641	64	157
gene_139	695	contig_4363	+	105371	107458	CE10	4.5e-17	68	311	0.71261	443	676
gene_142	902	contig_4363	-	108988	111696	GH30	1.4e-45	11	416	0.971223	28	468	+
gene_154	343	contig_4363	+	127874	128905	GT2	6.3e-23	1	129	0.761905	4	130
gene_168	342	contig_4363	+	145845	146873	GH18	8.7e-06	78	199	0.408784	109	285
gene_182	798	contig_4363	-	165591	167987	GH94	2.3e-242	263	1036	0.746139	2	795
gene_234	321	contig_6366	+	60347	61312	CE1	2.7e-40	1	222	0.973568	76	316
gene_253	821	contig_14215	-	10484	12949	CBM50	1.8e-06	1	33	0.8	39	70
gene_253	821	contig_14215	-	10484	12949	CBM50	2.9e-08	1	39	0.95	114	156
gene_253	821	contig_14215	-	10484	12949	CBM50	1.3e-06	1	40	0.975	201	244
gene_253	821	contig_14215	-	10484	12949	CBM50	2.2e-10	1	40	0.975	266	309
gene_253	821	contig_14215	-	10484	12949	CBM50	1.4e-06	1	40	0.975	327	368
gene_253	821	contig_14215	-	10484	12949	CBM50	0.00012	1	40	0.975	399	442
gene_321	614	contig_14215	+	83445	85289	GH5	2.4e-42	1	238	0.861818	35	286
gene_321	614	contig_14215	+	83445	85289	CBM13	6.7e-19	5	143	0.734043	391	537
gene_326	1009	contig_14215	-	92177	95206	CBM56	6.4e-09	4	61	0.358491	174	251	+
gene_335	608	contig_14215	-	103704	105530	GH39	6.7e-21	116	308	0.445476	89	257
gene_335	608	contig_14215	-	103704	105530	CBM6	1.5e-30	1	138	0.992754	417	553
gene_367	321	contig_14215	+	137249	138214	GT27	1.6e-11	1	192	0.647458	7	191
gene_370	397	contig_14215	+	140207	141400	GT4	6.8e-25	8	150	0.8875	220	365
gene_372	365	contig_14215	+	142854	143951	GT4	4.6e-29	9	149	0.875	196	332
gene_427	966	contig_13816	-	38319	41219	GH43	4.3e-17	17	228	0.850806	424	680	+
gene_427	966	contig_13816	-	38319	41219	CBM13	0.00017	44	119	0.398936	257	330	+
gene_427	966	contig_13816	-	38319	41219	CBM13	7.2e-07	58	139	0.430851	745	816	+
gene_428	504	contig_13816	+	41339	42853	GH16	1.7e-46	3	189	0.984127	42	278	+
gene_430	715	contig_13816	-	43669	45816	CE15	6.8e-77	1	268	0.992565	54	377	+
gene_430	715	contig_13816	-	43669	45816	CBM36	2.8e-15	2	114	0.973913	518	632	+
gene_482	86	contig_13816	+	111634	111894	GT2	2.9e-19	27	101	0.440476	7	81
gene_483	853	contig_13816	+	112282	114843	GT51	1.2e-62	2	177	0.988701	99	285
gene_545	462	contig_13816	+	175953	177341	GH5	1.8e-42	12	259	0.898182	108	434
gene_546	336	contig_13816	+	177689	178699	GH23	0.00015	63	115	0.385185	257	321
gene_560	334	contig_13816	+	200825	201829	GT2	1.3e-33	1	123	0.72619	29	150
gene_561	320	contig_13816	+	201864	202826	GT2	2.4e-31	1	165	0.97619	5	177
gene_564	366	contig_13816	+	206762	207862	GT4	5.4e-17	74	157	0.51875	251	334
gene_567	287	contig_13816	+	210680	211543	GT2	8.2e-13	3	139	0.809524	8	156
gene_569	313	contig_13816	+	212924	213865	GT32	3.9e-18	2	83	0.9	85	160
gene_572	318	contig_13816	+	215931	216887	GT45	1e-06	55	100	0.391304	145	190
gene_573	324	contig_13816	+	216893	217867	GT2	3.4e-29	4	164	0.952381	11	170
gene_576	414	contig_13816	+	220514	221758	GT4	9.9e-28	11	146	0.84375	236	370
gene_578	360	contig_13816	+	222838	223920	GT4	1.2e-20	12	159	0.91875	186	332
gene_579	363	contig_13816	+	223907	224998	GT4	1.4e-09	7	117	0.6875	196	302
gene_587	678	contig_13816	+	233313	235349	GH43	1.7e-56	2	247	0.987903	24	305
gene_587	678	contig_13816	+	233313	235349	CBM6	1.1e-21	18	137	0.862319	329	448
gene_587	678	contig_13816	+	233313	235349	CBM6	5.4e-32	2	136	0.971014	473	605
gene_591	745	contig_13816	-	237601	239838	GH3	3.2e-66	3	215	0.981481	88	307
gene_602	908	contig_13816	+	255660	258386	GH26	2.8e-87	1	303	0.9967	20	350	+
gene_602	908	contig_13816	+	255660	258386	CBM35	4e-06	12	122	0.894309	389	497	+
gene_619	1465	contig_60299	-	4368	8765	CBM44	0.0004	13	61	0.75	361	408
gene_640	331	contig_4052	-	6557	7552	GT2	4.5e-29	1	166	0.982143	4	167
gene_652	1087	contig_4052	+	18300	21563	GH8	1.4e-73	11	319	0.9625	630	948	+
gene_652	1087	contig_4052	+	18300	21563	CE4	9.3e-19	8	108	0.769231	31	126	+
gene_677	482	contig_4052	+	46506	47954	GH23	7.3e-26	15	126	0.822222	322	478
gene_678	358	contig_4052	-	47960	49036	CE2	7.8e-54	1	209	0.995215	146	352
gene_721	591	contig_4052	-	99567	101342	GH9	3.3e-77	1	418	0.997608	34	492	+
gene_733	297	contig_10782	+	6934	7827	GT2	1.7e-11	1	164	0.970238	5	165
gene_739	277	contig_10782	-	13548	14381	GH73	2.8e-38	3	128	0.976562	37	164
gene_752	605	contig_16152	-	1914	3731	GH9	4.9e-92	1	417	0.995215	31	507	+
gene_754	992	contig_16152	-	5086	8064	GH9	8.3e-95	1	417	0.995215	50	517	+
gene_762	266	contig_16152	+	18983	19783	CE1	3.8e-24	8	143	0.594714	35	204
gene_804	276	contig_2303	+	13479	14309	GT2	9.1e-22	2	161	0.946429	5	171
gene_805	230	contig_2303	+	14314	15006	GT2	3.7e-26	1	166	0.982143	3	159
gene_806	274	contig_2303	+	15383	16207	GT2	2.5e-12	2	168	0.988095	4	185
gene_831	158	contig_2303	-	45351	45827	GH108	6.3e-26	3	86	0.965116	2	86
gene_903	1270	contig_2303	-	130755	134567	GH43	1.4e-48	1	247	0.991935	678	945	+
gene_903	1270	contig_2303	-	130755	134567	GH39	3.7e-26	114	308	0.450116	117	283	+
gene_903	1270	contig_2303	-	130755	134567	CBM6	5.6e-35	2	137	0.978261	443	578	+
gene_914	310	contig_2303	-	144342	145274	GT2	1.1e-29	1	166	0.982143	5	169
gene_985	646	contig_2303	-	218497	220437	CBM50	3.3e-13	1	39	0.95	242	284
gene_985	646	contig_2303	-	218497	220437	CBM50	1.5e-07	2	39	0.925	316	356
gene_985	646	contig_2303	-	218497	220437	CBM50	1.7e-10	1	39	0.95	375	416
gene_985	646	contig_2303	-	218497	220437	CBM50	3.7e-11	1	39	0.95	425	466
gene_985	646	contig_2303	-	218497	220437	CBM50	6.4e-14	1	39	0.95	518	559
gene_985	646	contig_2303	-	218497	220437	CBM50	4.4e-12	1	39	0.95	603	644
gene_1020	605	contig_2303	+	262691	264508	GH44	5.5e-110	2	512	0.992218	3	517	+
gene_1026	612	contig_2303	+	273409	275247	GH9	9.4e-86	1	417	0.995215	37	509	+
gene_1027	568	contig_2303	+	275274	276980	GH9	3.6e-95	2	415	0.988038	111	557
gene_1027	568	contig_2303	+	275274	276980	CBM30	7.8e-05	7	90	0.912088	22	96
gene_1051	336	contig_2303	+	295175	296185	GH4	2.9e-05	1	80	0.441341	10	83
gene_1054	306	contig_2303	-	297875	298795	CBM50	1.3e-09	1	39	0.95	263	305
gene_1060	325	contig_2303	+	305914	306891	GT9	8.4e-41	3	218	0.955556	60	303
gene_1127	733	contig_4457	-	28378	30579	PL14	4e-51	5	198	0.965	73	269	+
gene_1188	597	contig_2696	-	10518	12311	PL1	1.2e-39	34	200	0.821782	277	445
gene_1196	182	contig_2696	-	18589	19137	GH108	2.7e-20	4	86	0.953488	10	97
gene_1211	655	contig_2696	-	33636	35603	GH5	1.2e-41	2	241	0.869091	349	613
gene_1212	1080	contig_2696	-	36567	39809	CBM61	6.8e-11	3	141	0.978723	295	426
gene_1217	336	contig_2696	-	45994	47004	GT2	1.2e-07	1	138	0.815476	10	149
gene_1224	410	contig_2696	-	56439	57671	GT30	2.5e-45	6	176	0.960452	33	207
gene_1232	260	contig_2696	+	67779	68561	CE1	7.4e-21	1	219	0.960352	28	255
gene_1234	325	contig_2696	+	68760	69737	GH109	2.1e-15	2	121	0.944444	5	115
gene_1292	986	contig_2696	-	136562	139522	PL11	5e-259	2	591	0.971947	12	591	+
gene_1326	1154	contig_2696	-	186142	189606	PL1	5.7e-37	25	199	0.861386	44	236
gene_1326	1154	contig_2696	-	186142	189606	CE8	1.2e-54	10	270	0.902778	564	824
gene_1331	305	contig_2696	+	194380	195297	CBM63	5.8e-13	6	71	0.833333	144	215
gene_1389	520	contig_2490	-	42013	43575	GH23	1.5e-25	2	122	0.888889	161	297
gene_1389	520	contig_2490	-	42013	43575	CBM50	1.4e-13	1	39	0.95	476	517
gene_1399	407	contig_17674	-	2	1222	GH13	6.1e-42	13	295	0.943144	33	398
gene_1427	325	contig_17674	-	27104	28081	GH109	2.9e-11	19	125	0.84127	4	101
gene_1467	393	contig_22954	+	27691	28872	GT2	2.8e-19	1	119	0.702381	60	184
gene_1469	1153	contig_22954	-	30000	33461	CBM56	1.1e-06	4	61	0.358491	349	413	+
gene_1483	1138	contig_23238	-	4839	8255	CBM56	0.00045	1	61	0.377358	184	249	+
gene_1522	388	contig_23238	+	55756	56922	AA6	1.4e-05	2	91	0.45641	247	322
gene_1535	1013	contig_23238	-	73138	76179	GH43	4.8e-20	3	219	0.870968	55	328
gene_1535	1013	contig_23238	-	73138	76179	GH30	3.9e-75	12	393	0.913669	335	758
gene_1535	1013	contig_23238	-	73138	76179	CBM13	1.3e-08	24	133	0.579787	811	926
gene_1541	306	contig_23238	+	81281	82201	GH23	1e-22	2	122	0.888889	91	224
gene_1561	597	contig_383	+	7932	9725	GT3	7.4e-112	1	348	0.544741	9	343
gene_1561	597	contig_383	+	7932	9725	GT3	4.5e-68	416	629	0.33438	364	575
gene_1562	855	contig_383	+	9759	12326	GT35	2.3e-129	20	555	0.793769	124	635
gene_1621	276	contig_383	-	91011	91841	GH16	6.6e-29	32	188	0.825397	37	217
gene_1622	309	contig_383	-	91959	92888	GT2	9.2e-35	1	163	0.964286	5	161
gene_1641	270	contig_383	+	105901	106713	GT5	2.9e-44	1	209	0.440678	5	225
gene_1649	581	contig_383	-	112184	113929	GH10	3.7e-92	2	302	0.990099	162	494	+
gene_1649	581	contig_383	-	112184	113929	CBM22	8.8e-28	6	130	0.946565	10	131	+
gene_1653	232	contig_383	-	116556	117254	CE1	2.8e-10	78	175	0.427313	83	178
gene_1666	248	contig_383	+	133553	134299	GT2	2.8e-33	2	168	0.988095	6	173
gene_1690	323	contig_383	+	160348	161319	GH73	9.6e-36	3	128	0.976562	56	184
gene_1690	323	contig_383	+	160348	161319	CBM50	2.7e-08	2	39	0.925	225	266
gene_1690	323	contig_383	+	160348	161319	CBM50	5.3e-11	1	39	0.95	279	321
gene_1722	309	contig_383	-	190742	191671	GH25	3.5e-38	1	177	0.99435	80	267
gene_1743	918	contig_383	+	209772	212528	GH5	2.7e-37	2	253	0.912727	262	530	+
gene_1743	918	contig_383	+	209772	212528	CBM35	3.7e-09	1	122	0.98374	29	155	+
gene_1758	351	contig_383	+	229964	231019	GH16	1.3e-52	2	189	0.989418	28	267	+
gene_1807	287	contig_383	-	289766	290629	GT2	4.5e-10	43	165	0.72619	27	151
gene_1835	381	contig_16981	+	836	1981	GH13	4.6e-59	12	293	0.939799	35	347
gene_1840	711	contig_16981	+	7544	9679	GH5	5.7e-38	4	243	0.869091	47	315	+
gene_1845	684	contig_16981	+	14908	16962	GH5	1.1e-34	4	243	0.869091	24	292	+
gene_1884	100	contig_8892	-	1705	2007	CBM50	0.00049	5	26	0.525	21	42
gene_1957	336	contig_8892	-	76248	77258	GT2	2.6e-20	2	165	0.970238	5	180
gene_2004	572	contig_13920	+	21142	22860	GH9	5.7e-98	2	417	0.992823	113	562
gene_2004	572	contig_13920	+	21142	22860	CBM30	1.4e-12	6	89	0.912088	23	97
gene_2008	460	contig_13920	-	28394	29776	CE11	2.1e-72	1	217	0.797048	4	220
gene_2025	310	contig_13920	-	45635	46567	CBM50	0.00054	3	40	0.925	2	42
gene_2025	310	contig_13920	-	45635	46567	CBM50	7.7e-08	1	39	0.95	60	103
gene_2046	1009	contig_952	-	16462	19491	GH74	9.8e-13	7	117	0.472103	259	373	+
gene_2046	1009	contig_952	-	16462	19491	GH74	1.8e-24	75	230	0.665236	405	559	+
gene_2046	1009	contig_952	-	16462	19491	GH74	2.4e-07	37	109	0.309013	712	785	+
gene_2046	1009	contig_952	-	16462	19491	GH74	2.6e-10	46	118	0.309013	813	883	+
gene_2095	369	contig_952	+	91150	92259	GT28	3.3e-48	1	156	0.987261	195	354
gene_2108	686	contig_952	+	104356	106416	GH10	6.7e-69	27	300	0.90099	45	346	+
gene_2108	686	contig_952	+	104356	106416	CBM6	4.1e-34	1	137	0.985507	475	605	+
gene_2143	205	contig_952	-	152274	152891	CE4	5.5e-28	5	109	0.8	24	124
gene_2183	423	contig_1770	-	43541	44812	GH25	1.1e-44	1	177	0.99435	119	289
gene_2241	379	contig_1770	-	100457	101596	GT19	3.4e-113	2	352	0.988701	4	359
gene_2265	336	contig_1770	-	131783	132793	GT2	9.1e-27	1	126	0.744048	5	134
gene_2285	886	contig_17119	-	12971	15631	GH77	6.6e-151	1	491	0.991903	242	883
gene_2285	886	contig_17119	-	12971	15631	CBM20	9.4e-08	2	85	0.922222	3	82
gene_2285	886	contig_17119	-	12971	15631	CBM20	7.1e-15	1	84	0.922222	128	214
gene_2356	639	contig_288	-	6375	8294	GH5	1.5e-38	4	245	0.876364	49	318	+
gene_2356	639	contig_288	-	6375	8294	CBM6	2.1e-10	2	90	0.637681	369	486	+
gene_2368	396	contig_288	-	22167	23357	CE10	1.7e-30	71	307	0.692082	47	294	+
gene_2370	767	contig_288	-	25089	27392	GH3	8.6e-52	3	214	0.976852	87	299
gene_2381	411	contig_3240	+	9755	10990	GT4	9.2e-22	21	157	0.85	242	380
gene_2385	304	contig_3240	+	14901	15815	GT2	3.5e-27	18	138	0.714286	2	118
gene_2386	457	contig_3240	+	15788	17161	GH109	4e-16	1	122	0.960317	140	250
gene_2392	369	contig_3240	+	21913	23022	GT4	3.7e-40	4	159	0.96875	189	342
gene_2413	228	contig_3240	-	43216	43902	CE4	1.5e-32	5	123	0.907692	39	159
gene_2438	653	contig_38455	+	14033	15994	GH51	3.5e-113	97	538	0.7	185	647
gene_2438	653	contig_38455	+	14033	15994	CBM22	2.8e-07	2	115	0.862595	61	179
gene_2455	308	contig_13696	+	1	927	GH13	6.1e-15	156	295	0.464883	1	144
gene_2480	1015	contig_13696	-	27959	31006	GH43	7.2e-42	2	241	0.96371	482	787	+
gene_2480	1015	contig_13696	-	27959	31006	CE1	5.5e-25	5	183	0.784141	22	275	+
gene_2480	1015	contig_13696	-	27959	31006	CBM6	1.7e-31	1	138	0.992754	301	436	+
gene_2480	1015	contig_13696	-	27959	31006	CBM6	8.2e-14	6	136	0.942029	803	929	+
gene_2481	740	contig_13696	-	31067	33289	GH30	3.8e-65	13	415	0.964029	8	426	+
gene_2481	740	contig_13696	-	31067	33289	CBM6	1.7e-21	1	135	0.971014	538	674	+
gene_2522	288	contig_13696	+	84211	85077	GT2	9.3e-27	1	137	0.809524	5	144
gene_2523	360	contig_13696	+	85092	86174	GT94	3.6e-06	24	194	0.600707	88	266
gene_2523	360	contig_13696	+	85092	86174	GT4	2.1e-39	6	159	0.95625	182	332
gene_2525	357	contig_13696	+	87078	88151	GT4	1.2e-17	11	159	0.925	168	320
gene_2526	237	contig_13696	+	88189	88902	GT2	3e-28	22	127	0.625	2	107
gene_2528	375	contig_13696	+	90284	91411	GT2	3.1e-32	2	138	0.809524	73	205
gene_2535	669	contig_13696	+	98615	100624	GH13	1.9e-25	16	256	0.802676	187	458
gene_2535	669	contig_13696	+	98615	100624	CBM48	3.7e-13	3	71	0.894737	51	133
gene_2545	419	contig_13696	+	116718	117977	CE1	1.1e-07	23	179	0.687225	110	287
gene_2551	486	contig_13696	+	125663	127123	CE3	2.6e-09	2	123	0.623711	91	219
gene_2565	790	contig_13696	+	151947	154319	GT51	2.4e-48	17	176	0.898305	63	221
gene_2573	1355	contig_13696	+	165335	169402	GH51	1.5e-103	109	628	0.82381	206	825
gene_2573	1355	contig_13696	+	165335	169402	CBM4	2.6e-09	1	122	0.960317	82	210
gene_2581	349	contig_13696	+	176661	177710	CBM50	5e-13	1	39	0.95	307	348
gene_2584	400	contig_13696	-	179741	180943	CE1	5.2e-55	2	216	0.942731	157	387
gene_2584	400	contig_13696	-	179741	180943	CBM48	3.4e-07	10	67	0.75	39	114
gene_2593	293	contig_13696	+	188471	189352	GT2	6e-20	17	124	0.636905	1	118
gene_2596	327	contig_13696	+	191885	192868	GT2	6.7e-33	1	165	0.97619	6	170
gene_2597	285	contig_13696	+	192986	193843	GT2	2.2e-18	35	149	0.678571	3	118
gene_2608	1095	contig_13696	+	213304	216591	CE6	1.4e-31	1	99	0.989899	95	206
gene_2608	1095	contig_13696	+	213304	216591	CE1	6.6e-27	6	174	0.740088	564	747
gene_2608	1095	contig_13696	+	213304	216591	CBM6	5e-30	1	137	0.985507	386	524
gene_2608	1095	contig_13696	+	213304	216591	CBM6	2e-29	1	136	0.978261	899	1028
gene_2612	1222	contig_13696	+	221425	225093	GH8	1.2e-73	11	319	0.9625	771	1089	+
gene_2612	1222	contig_13696	+	221425	225093	GH11	1.1e-47	2	175	0.977401	53	240	+
gene_2612	1222	contig_13696	+	221425	225093	GH11	9.9e-50	1	175	0.983051	319	509	+
gene_2612	1222	contig_13696	+	221425	225093	CBM6	4.9e-30	1	137	0.985507	550	683	+
gene_2633	642	contig_13696	+	247546	249474	GH39	2.9e-23	119	308	0.438515	123	288
gene_2633	642	contig_13696	+	247546	249474	CBM6	8.5e-28	1	137	0.985507	448	583
gene_2644	1216	contig_26210	-	45189	48839	CBM67	1.1e-10	12	109	0.551136	823	927	+
gene_2646	381	contig_26210	+	51254	52399	GH5	2.5e-45	13	233	0.8	48	360
gene_2699	295	contig_347	+	15789	16676	PL17	0.00093	51	114	0.453237	78	144
gene_2730	786	contig_347	+	55514	57874	GT51	5.3e-61	1	176	0.988701	59	246
gene_2752	214	contig_347	-	82768	83412	AA6	1.6e-09	13	97	0.430769	17	113
gene_2755	707	contig_74509	-	1	2121	CBM4	0.00033	9	89	0.634921	257	333

## Sheet: UBA3743
				contig coords				CAZy domain			ORF		T9SS-
ORF	length (aa)	contig	direction	start	end	CAZy	E-value	start	end	Coverage	start	end	CTD
gene_20	342	contig_5521	-	20656	21684	GT9	1.9e-35	2	218	0.96	71	315
gene_30	375	contig_3319	+	280	1407	GT4	2.1e-30	9	158	0.93125	201	346
gene_51	1308	contig_3319	-	21706	25632	CBM6	9.2e-37	2	137	0.978261	1104	1238	+
gene_51	1308	contig_3319	-	21706	25632	GH2	1.3e-228	16	750	0.976064	65	934	+
gene_53	394	contig_3319	+	26853	28037	CE12	1.3e-56	1	210	0.995238	22	231	+
gene_67	447	contig_3319	-	48176	49519	CE12	1.5e-06	61	146	0.404762	229	307	+
gene_68	809	contig_3319	-	49571	52000	CBM35	1.9e-07	13	122	0.886179	291	398	+
gene_68	809	contig_3319	-	49571	52000	CE1	6.3e-26	4	143	0.612335	31	211	+
gene_68	809	contig_3319	-	49571	52000	GH5	9.8e-36	1	237	0.858182	423	670	+
gene_88	392	contig_3319	-	74089	75267	GH5	1e-43	7	234	0.825455	51	372
gene_89	410	contig_3319	-	75245	76477	GT30	4.3e-48	11	176	0.932203	45	206
gene_95	364	contig_3319	-	83806	84900	GT4	1.9e-16	6	156	0.9375	187	335
gene_103	227	contig_3319	+	94290	94973	CE4	7e-29	6	120	0.876923	36	153
gene_106	249	contig_3319	+	96325	97074	GT2	2.1e-22	3	154	0.89881	6	153
gene_111	332	contig_3319	+	101038	102036	GT2	3.8e-25	1	165	0.97619	5	168
gene_201	205	contig_6562	-	43011	43628	CE4	2.5e-28	4	119	0.884615	22	133
gene_203	355	contig_6562	+	47458	48525	GT4	2.6e-30	7	151	0.9	179	319
gene_204	268	contig_6562	+	48525	49331	GT2	3.8e-24	1	138	0.815476	4	143
gene_213	1167	contig_6562	-	60150	63653	CE10	2.6e-28	73	305	0.680352	47	287	+
gene_213	1167	contig_6562	-	60150	63653	GH11	1.7e-43	1	175	0.983051	345	536	+
gene_213	1167	contig_6562	-	60150	63653	GH11	5e-43	1	175	0.983051	616	806	+
gene_213	1167	contig_6562	-	60150	63653	GH11	1.2e-41	1	175	0.983051	867	1058	+
gene_214	819	contig_6562	-	64404	66863	CBM6	2.3e-20	2	138	0.985507	341	478	+
gene_214	819	contig_6562	-	64404	66863	CE10	4.5e-30	75	302	0.665689	32	272	+
gene_214	819	contig_6562	-	64404	66863	GH11	1.1e-41	1	175	0.983051	525	725	+
gene_216	487	contig_6562	-	67340	68803	CBM6	2e-29	1	137	0.985507	265	404	+
gene_216	487	contig_6562	-	67340	68803	CE6	4.8e-26	2	98	0.969697	49	158	+
gene_217	315	contig_6562	-	68921	69868	CE10	4.8e-31	74	302	0.668622	47	288
gene_241	218	contig_6562	-	94274	94930	GT51	3.4e-51	13	174	0.909605	34	194
gene_254	1237	contig_6562	+	109446	113159	CBM6	2e-26	2	137	0.978261	581	715	+
gene_254	1237	contig_6562	+	109446	113159	CE15	9.7e-73	1	267	0.988848	776	1102	+
gene_254	1237	contig_6562	+	109446	113159	CE6	6.6e-30	1	99	0.989899	91	200	+
gene_254	1237	contig_6562	+	109446	113159	GH11	1.2e-48	1	175	0.983051	333	524	+
gene_259	387	contig_6562	+	117848	119011	GH5	1.9e-36	3	238	0.854545	54	352
gene_260	436	contig_6562	+	119016	120326	GH5	5.6e-38	2	237	0.854545	102	402
gene_264	723	contig_6562	+	125434	127605	CBM6	4.4e-07	29	88	0.427536	480	561	+
gene_264	723	contig_6562	+	125434	127605	GH5	1.4e-37	4	241	0.861818	43	309	+
gene_265	724	contig_6562	+	128129	130303	GH5	2.7e-35	2	241	0.869091	49	317	+
gene_266	598	contig_6562	+	131277	133070	CBM6	9e-06	41	92	0.369565	500	554
gene_266	598	contig_6562	+	131277	133070	GH5	2.4e-34	4	239	0.854545	49	306
gene_280	378	contig_5684	+	9990	11126	GT19	6.9e-111	2	351	0.985876	4	358
gene_330	1006	contig_5684	-	54319	57339	CBM56	9.5e-06	2	83	0.509434	199	301	+
gene_336	986	contig_5684	-	62570	65530	GH9	8.5e-91	1	417	0.995215	37	500	+
gene_365	1302	contig_10045	+	413	4321	CBM6	9.8e-08	35	122	0.630435	479	604	+
gene_365	1302	contig_10045	+	413	4321	CBM6	3.2e-08	26	94	0.492754	760	838	+
gene_365	1302	contig_10045	+	413	4321	CBM6	2.6e-06	36	87	0.369565	1068	1121	+
gene_365	1302	contig_10045	+	413	4321	GH5	5.5e-35	4	245	0.876364	31	302	+
gene_366	730	contig_10045	+	4585	6777	CBM6	3.5e-06	7	94	0.630435	467	553	+
gene_376	389	contig_10045	+	16429	17598	GT28	4.6e-47	1	156	0.987261	217	376
gene_386	330	contig_1985	+	762	1754	GH4	5.3e-06	1	80	0.441341	8	81
gene_403	625	contig_1985	-	32340	34217	GH44	1.6e-97	2	513	0.994163	20	539	+
gene_498	409	contig_1985	-	132411	133640	GT2	2e-22	1	165	0.97619	73	242
gene_513	364	contig_1985	-	147570	148664	CE2	1.2e-56	1	208	0.990431	151	356
gene_516	482	contig_1985	-	151479	152927	GT2	4.4e-19	1	123	0.72619	243	369
gene_603	909	contig_574	+	3062	5791	CBM6	2.9e-12	17	138	0.876812	27	155	+
gene_603	909	contig_574	+	3062	5791	GH5	2e-38	4	249	0.890909	262	521	+
gene_608	257	contig_574	-	11559	12332	GT26	4.1e-52	2	171	0.988304	49	224
gene_610	354	contig_574	-	13515	14579	GT4	9.8e-35	12	157	0.90625	175	320
gene_612	316	contig_574	-	15111	16061	GT2	1.6e-14	1	166	0.982143	5	179
gene_614	401	contig_574	-	17211	18416	GT4	4.7e-06	29	157	0.8	255	375
gene_615	352	contig_574	-	18413	19471	GH99	2e-08	52	309	0.769461	42	333
gene_620	325	contig_574	-	22889	23866	GT92	2.2e-18	3	151	0.530466	63	196
gene_633	345	contig_574	+	37668	38705	GH109	8.9e-09	1	124	0.97619	7	120
gene_678	965	contig_574	-	89004	91901	GH74	3.8e-13	44	120	0.32618	234	316	+
gene_678	965	contig_574	-	89004	91901	GH74	8.8e-26	59	230	0.733906	323	501	+
gene_678	965	contig_574	-	89004	91901	GH74	2.1e-07	38	119	0.347639	605	704	+
gene_678	965	contig_574	-	89004	91901	GH74	7.2e-11	36	131	0.407725	709	803	+
gene_682	375	contig_605	+	1318	2445	GT4	1.5e-10	10	152	0.8875	196	345
gene_688	293	contig_605	+	7640	8521	GT11	1.9e-72	2	276	0.992754	2	290
gene_691	273	contig_605	+	10923	11744	GT2	4.2e-17	6	138	0.785714	11	144
gene_701	258	contig_605	+	19118	19894	GT2	8.7e-30	1	124	0.732143	8	131
gene_719	1510	contig_605	+	40858	45390	CBM38	0.00063	2	43	0.317829	15	58
gene_719	1510	contig_605	+	40858	45390	CBM44	1.5e-09	5	63	0.90625	366	423
gene_721	1034	contig_605	+	46721	49825	CBM56	3.3e-05	6	61	0.345912	191	267	+
gene_722	633	contig_605	+	50001	51902	CBM75	7.5e-07	62	198	0.48227	419	554	+
gene_722	633	contig_605	+	50001	51902	GH5	1.2e-41	19	260	0.876364	58	408	+
gene_726	291	contig_605	-	55081	55956	CBM63	6.5e-17	4	70	0.846154	136	208
gene_738	1563	contig_605	+	70952	75643	GH19	2.2e-24	58	183	0.541126	1037	1223
gene_746	691	contig_605	+	93353	95428	CBM6	7.3e-26	1	138	0.992754	470	608	+
gene_746	691	contig_605	+	93353	95428	GH10	6.4e-66	9	301	0.963696	26	347	+
gene_747	670	contig_605	+	95764	97776	CBM6	1.3e-24	1	138	0.992754	449	587	+
gene_747	670	contig_605	+	95764	97776	GH10	1.4e-61	30	301	0.894389	43	332	+
gene_748	681	contig_605	+	98126	100171	CBM6	3.1e-24	1	138	0.992754	459	598	+
gene_748	681	contig_605	+	98126	100171	GH10	1.2e-63	12	293	0.927393	28	334	+
gene_751	625	contig_605	-	102068	103945	CBM13	5.2e-16	5	136	0.696809	403	539
gene_751	625	contig_605	-	102068	103945	GH5	2.4e-49	2	236	0.850909	46	294
gene_771	1028	contig_8348	-	6462	9548	CBM6	7.8e-31	1	138	0.992754	315	450	+
gene_771	1028	contig_8348	-	6462	9548	CBM6	1.5e-12	17	136	0.862319	830	942	+
gene_771	1028	contig_8348	-	6462	9548	CE1	5.3e-23	4	143	0.612335	36	200	+
gene_771	1028	contig_8348	-	6462	9548	GH43	7.7e-40	2	241	0.96371	496	800	+
gene_772	755	contig_8348	-	9564	11831	CBM6	9.9e-26	1	137	0.985507	553	691
gene_772	755	contig_8348	-	9564	11831	GH30	4.1e-66	12	415	0.966427	22	441
gene_786	552	contig_8348	+	22834	24492	CBM30	1e-09	4	89	0.934066	2	78
gene_786	552	contig_8348	+	22834	24492	GH9	1.9e-102	2	418	0.995215	95	545
gene_807	963	contig_8348	-	48033	50924	CBM6	1.6e-30	2	138	0.985507	284	416	+
gene_807	963	contig_8348	-	48033	50924	GH11	1.7e-43	2	175	0.977401	52	246	+
gene_807	963	contig_8348	-	48033	50924	GH8	3.3e-71	15	319	0.95	516	827	+
gene_808	464	contig_8348	-	51034	52428	CBM6	5.6e-24	2	137	0.978261	250	382	+
gene_808	464	contig_8348	-	51034	52428	GH11	2.3e-44	1	174	0.977401	21	213	+
gene_809	1069	contig_8348	-	52587	55796	CE4	2.8e-21	8	110	0.784615	21	115	+
gene_809	1069	contig_8348	-	52587	55796	GH8	1.4e-74	11	319	0.9625	622	940	+
gene_810	480	contig_8348	+	56192	57634	GH5	3e-45	21	245	0.814545	67	374	+
gene_861	242	contig_25898	+	240	968	GH25	6.1e-34	1	177	0.99435	44	220
gene_865	461	contig_25898	+	4378	5763	CE11	5.9e-73	1	221	0.811808	4	225
gene_927	780	contig_7898	+	39042	41384	CBM6	2.1e-27	1	138	0.992754	538	679	+
gene_927	780	contig_7898	+	39042	41384	GH43	3.6e-48	2	247	0.987903	28	294	+
gene_960	308	contig_5105	-	8701	9627	GT90	3.8e-17	60	247	0.748	138	307
gene_978	746	contig_5105	-	33485	35725	CBM50	1.3e-06	1	40	0.975	36	78
gene_978	746	contig_5105	-	33485	35725	CBM50	1.5e-07	1	40	0.975	87	130
gene_978	746	contig_5105	-	33485	35725	CBM50	1.3e-11	1	40	0.975	191	233
gene_978	746	contig_5105	-	33485	35725	CBM50	8.6e-10	1	40	0.975	255	297
gene_978	746	contig_5105	-	33485	35725	CBM50	2.9e-07	1	40	0.975	319	361
gene_984	377	contig_5105	-	43740	44873	GT4	5.1e-32	6	158	0.95	194	344
gene_1024	639	contig_5105	+	93729	95648	PL1	3.7e-47	10	200	0.940594	58	273	+
gene_1026	962	contig_5105	+	96372	99260	GH43	2.9e-39	6	247	0.971774	22	430	+
gene_1041	448	contig_5105	-	112611	113957	GH4	0.0001	18	81	0.351955	23	87
gene_1065	316	contig_5105	-	140575	141525	GT2	8.4e-30	1	125	0.738095	4	131
gene_1091	632	contig_5105	-	165622	167520	GH5	2.1e-15	2	228	0.821818	51	381
gene_1097	772	contig_5105	-	172118	174436	GT51	1.8e-41	10	176	0.937853	52	219
gene_1102	636	contig_5105	-	183743	185653	CE8	7.2e-51	18	258	0.833333	39	280
gene_1106	486	contig_5105	-	191399	192859	CBM13	1.6e-10	6	110	0.553191	278	381	+
gene_1106	486	contig_5105	-	191399	192859	GH16	5.5e-46	3	189	0.984127	33	266	+
gene_1161	1194	contig_2255	-	31319	34903	CBM67	1.7e-06	9	87	0.443182	797	893
gene_1222	355	contig_2255	-	96131	97198	GT4	3.5e-33	7	152	0.90625	175	320
gene_1223	334	contig_2255	-	97273	98277	GT4	2.9e-29	8	156	0.925	161	302
gene_1224	363	contig_2255	-	98376	99467	GT4	6.2e-29	8	151	0.89375	187	325
gene_1225	299	contig_2255	-	99464	100363	GT2	8.5e-26	2	112	0.654762	6	116
gene_1226	252	contig_2255	-	100360	101118	GT32	1.2e-24	3	87	0.933333	20	95
gene_1228	402	contig_2255	-	102203	103411	GT4	6e-23	10	157	0.91875	235	378
gene_1231	325	contig_2255	-	105178	106155	GT2	3.4e-32	1	162	0.958333	5	167
gene_1233	368	contig_2255	-	106809	107915	GT2	2.6e-32	1	128	0.755952	5	131
gene_1234	327	contig_2255	-	107951	108934	GT2	9.1e-31	1	138	0.815476	4	144
gene_1274	294	contig_4704	+	33815	34699	CBM44	0.00085	16	57	0.640625	135	176
gene_1340	269	contig_3488	-	22627	23436	GT2	4.8e-17	3	167	0.97619	7	185
gene_1346	505	contig_3488	+	30191	31708	CBM4	0.00017	27	91	0.507937	305	371	+
gene_1346	505	contig_3488	+	30191	31708	GH16	2.9e-48	4	189	0.978836	14	254	+
gene_1351	289	contig_3488	-	38648	39517	GT51	1.2e-42	10	176	0.937853	88	259
gene_1352	809	contig_3488	-	39542	41971	GT51	5.9e-55	5	176	0.966102	62	242
gene_1400	249	contig_943	-	20368	21117	GT2	1.2e-29	2	168	0.988095	5	173
gene_1426	327	contig_943	-	48259	49242	CBM50	3e-08	3	36	0.825	232	269
gene_1426	327	contig_943	-	48259	49242	CBM50	2.2e-09	1	37	0.9	285	324
gene_1426	327	contig_943	-	48259	49242	GH73	7.3e-34	3	128	0.976562	37	164
gene_1429	835	contig_943	+	53071	55578	GT51	1.3e-57	2	176	0.983051	98	283
gene_1430	466	contig_943	+	56250	57650	GH5	2.1e-43	15	237	0.807273	59	353	+
gene_1433	504	contig_943	-	59217	60731	CE10	9.5e-36	73	214	0.41349	68	233
gene_1464	618	contig_943	+	95034	96890	PL1	1.3e-47	38	199	0.79703	280	446
gene_1466	861	contig_943	+	97391	99976	CBM77	1.7e-23	10	103	0.902913	763	856
gene_1466	861	contig_943	+	97391	99976	PL1	1.2e-38	27	199	0.851485	292	492
gene_1467	338	contig_943	+	100182	101198	CBM50	3.8e-11	1	39	0.95	295	336
gene_1468	443	contig_943	+	101268	102599	CE1	3.1e-09	30	143	0.497797	81	215
gene_1489	455	contig_6752	+	17197	18564	CBM50	1.3e-13	1	39	0.95	413	454
gene_1489	455	contig_6752	+	17197	18564	GH23	1.1e-24	2	123	0.896296	161	298
gene_1493	360	contig_6752	+	22226	23308	AA6	1.9e-06	2	114	0.574359	26	145
gene_1548	776	contig_6752	-	95789	98119	GH3	3e-51	4	215	0.976852	106	318
gene_1555	288	contig_6752	-	110244	111110	GT2	9.2e-19	1	123	0.72619	4	127
gene_1558	232	contig_6752	+	112433	113131	GT2	1.1e-19	27	128	0.60119	3	107
gene_1582	318	contig_6752	+	142332	143288	GH23	2.6e-20	2	118	0.859259	75	204
gene_1584	669	contig_6752	+	143834	145843	CBM48	4.7e-11	3	63	0.789474	51	125
gene_1584	669	contig_6752	+	143834	145843	GH13	1.8e-25	22	288	0.889632	194	513
gene_1653	675	contig_6752	-	236420	238447	GT51	2.6e-46	9	159	0.847458	438	590
gene_1678	317	contig_6752	+	262575	263528	GH109	3.1e-08	2	121	0.944444	5	115
gene_1729	854	contig_6752	-	318125	320689	GT35	1.8e-134	20	643	0.924332	124	723
gene_1730	570	contig_6752	-	320730	322442	GT3	3.3e-111	1	347	0.543171	9	341
gene_1739	295	contig_6752	+	344208	345095	CBM50	6e-13	1	39	0.95	252	294
gene_1781	941	contig_22226	-	33598	36423	CBM13	1.4e-07	5	155	0.797872	706	851	+
gene_1784	349	contig_22226	+	39480	40529	CE4	5.8e-17	10	106	0.738462	40	139
gene_1852	385	contig_241	+	62977	64134	CBM48	1.7e-08	10	57	0.618421	39	96
gene_1852	385	contig_241	+	62977	64134	CE1	6.1e-57	1	221	0.969163	145	381
gene_1854	643	contig_241	-	65732	67663	CBM6	3.4e-07	2	88	0.623188	365	469	+
gene_1854	643	contig_241	-	65732	67663	GH5	1.1e-40	4	257	0.92	46	335	+
gene_1860	641	contig_241	+	74540	76465	GH133	1.1e-69	8	372	0.978495	285	630
gene_1861	421	contig_241	+	76479	77744	GT4	2.8e-39	4	156	0.95	239	388
gene_1861	421	contig_241	+	76479	77744	GT5	1.8e-08	15	215	0.423729	15	202
gene_1862	463	contig_241	+	77773	79164	GH57	2.8e-54	2	310	0.804178	6	321
gene_1865	559	contig_241	+	80882	82561	GH13	5.3e-34	15	294	0.93311	36	399
gene_1872	249	contig_241	+	86657	87406	CE1	9.7e-19	57	215	0.696035	27	232
gene_1874	246	contig_241	+	88732	89472	CE1	1.7e-16	77	220	0.629956	78	239
gene_1932	214	contig_1992	-	39687	40331	AA6	3e-10	14	97	0.425641	18	113
gene_1937	667	contig_1992	+	44462	46465	CBM6	8.8e-25	18	136	0.855072	314	433
gene_1937	667	contig_1992	+	44462	46465	CBM6	2.7e-27	1	136	0.978261	458	595
gene_1937	667	contig_1992	+	44462	46465	GH43	1.9e-53	2	246	0.983871	8	289
gene_1938	845	contig_1992	+	46550	49087	CBM6	1.4e-29	2	137	0.978261	634	772	+
gene_1939	2685	contig_1992	+	49391	57448	GH8	2.8e-21	23	236	0.665625	118	398
gene_1980	588	contig_29969	+	13875	15641	GH3	2.5e-47	7	215	0.962963	121	349
gene_2054	588	contig_1703	-	36950	38716	CBM6	2.6e-29	1	136	0.978261	383	520	+
gene_2054	588	contig_1703	-	36950	38716	CE6	1.2e-31	1	98	0.979798	89	199	+
gene_2063	726	contig_1703	+	51144	53324	PL14	1.9e-61	3	199	0.98	68	267
gene_2067	272	contig_1703	+	59929	60747	GT2	7.9e-16	1	98	0.577381	6	105
gene_2079	316	contig_1703	-	72670	73620	GT2	7.2e-18	2	165	0.970238	8	173
gene_2110	522	contig_1703	+	111188	112756	CE12	1.1e-09	32	210	0.847619	308	474
gene_2111	414	contig_1703	+	112778	114022	CE3	2.5e-07	66	194	0.659794	268	406
gene_2119	585	contig_1703	+	119949	121706	CBM61	0.00034	57	128	0.503546	33	104
gene_2119	585	contig_1703	+	119949	121706	GH53	6.1e-66	2	340	0.988304	126	531
gene_2136	999	contig_1703	+	140006	143005	CBM6	2.8e-26	18	137	0.862319	785	906	+
gene_2136	999	contig_1703	+	140006	143005	GH95	5.6e-288	3	717	0.98892	31	751	+
gene_2179	575	contig_1703	-	184467	186194	GT83	2.9e-71	4	442	0.811111	5	470
gene_2181	272	contig_1703	-	187688	188506	GT5	6.5e-46	1	216	0.455508	5	231
gene_2189	337	contig_1703	+	195672	196685	GT27	8.9e-21	2	264	0.888136	6	276
gene_2196	590	contig_562	-	6806	8578	GH9	1e-83	1	418	0.997608	35	492	+
gene_2202	571	contig_562	-	17437	19152	CBM30	4.5e-08	7	89	0.901099	28	101
gene_2202	571	contig_562	-	17437	19152	GH9	1.5e-101	2	416	0.990431	118	562
gene_2212	339	contig_562	+	31634	32653	AA6	8.4e-07	2	114	0.574359	8	127
gene_2214	1368	contig_562	+	33358	37464	CBM4	1.6e-09	1	117	0.920635	94	217	+
gene_2214	1368	contig_562	+	33358	37464	GH51	7.8e-103	111	628	0.820635	229	837	+
gene_2219	333	contig_562	-	43802	44803	CE1	1.3e-31	7	221	0.942731	94	328
gene_2243	312	contig_562	+	68907	69845	GT2	9.4e-12	1	138	0.815476	7	148
gene_2244	353	contig_562	+	69931	70992	CBM23	0.00082	105	161	0.345679	289	348
gene_2273	798	contig_562	+	111604	114000	GH94	7.3e-241	263	1035	0.745174	2	794
gene_2294	777	contig_562	+	140693	143026	CBM35	6.4e-09	18	122	0.845528	272	374	+
gene_2294	777	contig_562	+	140693	143026	CE6	4.3e-32	1	99	0.989899	49	160	+
gene_2294	777	contig_562	+	140693	143026	GH5	7.3e-36	1	253	0.916364	399	664	+
gene_2295	799	contig_562	+	143059	145458	CE1	9.2e-25	4	143	0.612335	31	204
gene_2295	799	contig_562	+	143059	145458	GH5	1.4e-35	2	236	0.850909	422	669
gene_2299	346	contig_562	-	152247	153287	GT4	2.3e-16	14	157	0.89375	173	319
gene_2300	365	contig_562	-	153287	154384	GT4	3.6e-23	5	158	0.95625	187	336
gene_2302	340	contig_562	-	155701	156723	GT2	3.3e-26	2	119	0.696429	36	152
gene_2356	299	contig_562	+	217657	218556	GT2	1.6e-24	1	168	0.994048	6	187
gene_2357	349	contig_562	+	218549	219598	GT4	1.5e-31	9	152	0.89375	180	316
gene_2361	360	contig_562	+	223701	224783	GT4	5e-23	5	144	0.86875	175	309
gene_2372	651	contig_562	-	235841	237796	CBM6	9.7e-26	1	136	0.978261	445	584	+
gene_2372	651	contig_562	-	235841	237796	GH39	7.8e-22	117	309	0.445476	117	285	+
gene_2409	650	contig_562	-	286866	288818	CBM6	1.1e-27	1	137	0.985507	444	584
gene_2409	650	contig_562	-	286866	288818	GH39	4.2e-23	116	310	0.450116	116	285
gene_2428	264	contig_650	-	10396	11190	CBM50	2.6e-05	4	34	0.75	222	256
gene_2428	264	contig_650	-	10396	11190	GH73	7.7e-36	3	128	0.976562	37	164
gene_2500	525	contig_650	+	94251	95828	GH16	3.1e-51	2	189	0.989418	28	267	+
gene_2550	1053	contig_22994	-	2711	5872	CE12	4e-62	1	210	0.995238	30	237	+
gene_2550	1053	contig_22994	-	2711	5872	CE12	3.6e-69	1	210	0.995238	417	628	+
gene_2552	977	contig_22994	-	6014	8947	PL11	5.8e-259	5	590	0.965347	1	575	+
gene_2557	374	contig_22994	-	19931	21055	CE10	8.7e-31	68	310	0.709677	24	284	+
gene_2562	281	contig_22994	+	24800	25645	AA6	8.5e-08	3	88	0.435897	37	127
gene_2564	594	contig_22994	+	27593	29377	CBM6	3.1e-28	1	137	0.985507	371	506	+
gene_2564	594	contig_22994	+	27593	29377	CE1	3.5e-25	5	161	0.687225	29	194	+
gene_2585	1134	contig_22994	-	49381	52785	GH8	4.1e-19	24	123	0.309375	132	263
gene_2588	391	contig_22994	-	55377	56552	GH5	7.4e-40	2	239	0.861818	51	343
gene_2589	828	contig_22994	-	56629	59115	GH94	1.1e-290	263	1036	0.746139	2	826
gene_2596	1013	contig_22994	-	66343	69384	CBM13	3.3e-11	23	141	0.62766	809	933	+
gene_2596	1013	contig_22994	-	66343	69384	GH30	2.1e-77	10	393	0.918465	331	757	+
gene_2596	1013	contig_22994	-	66343	69384	GH43	5.9e-19	3	219	0.870968	51	326	+
gene_2655	566	contig_5216	-	67261	68961	CBM30	2.2e-11	7	90	0.912088	7	82
gene_2655	566	contig_5216	-	67261	68961	GH9	4.4e-87	2	418	0.995215	96	556
gene_2745	2609	contig_63	-	4363	12192	GH8	2.5e-14	22	123	0.315625	100	232
gene_2746	1075	contig_63	-	12257	15484	GH8	3.1e-19	20	121	0.315625	90	201
gene_2751	266	contig_63	+	18013	18813	GH16	3.7e-30	36	189	0.809524	19	209
gene_2754	707	contig_63	+	21893	24016	CBM61	3.5e-07	2	139	0.971631	22	162	+
gene_2754	707	contig_63	+	21893	24016	GH30	3.2e-44	11	415	0.968825	178	617	+
gene_2760	924	contig_63	-	29710	32484	CBM35	1.6e-06	13	122	0.886179	394	492	+
gene_2760	924	contig_63	-	29710	32484	GH26	8.8e-91	6	302	0.976898	34	356	+
gene_2760	924	contig_63	-	29710	32484	GH26	2.5e-87	2	303	0.993399	507	837	+
gene_2859	1960	contig_63	-	129653	135535	GH5	3.7e-32	6	235	0.832727	43	294	+
gene_2859	1960	contig_63	-	129653	135535	GH5	6.7e-33	31	234	0.738182	371	602	+
gene_2859	1960	contig_63	-	129653	135535	GH5	1.6e-33	5	234	0.832727	661	911	+
gene_2859	1960	contig_63	-	129653	135535	GH5	1.5e-31	3	234	0.84	968	1220	+
gene_2859	1960	contig_63	-	129653	135535	GH5	1.5e-31	2	243	0.876364	1276	1539	+
gene_2859	1960	contig_63	-	129653	135535	GH5	7.2e-33	3	240	0.861818	1590	1848	+
gene_2872	808	contig_63	-	148564	150990	PL11	3.7e-152	9	568	0.922442	27	621
gene_2913	201	contig_14828	+	28935	29540	GT2	1.9e-20	1	138	0.815476	3	139
gene_2943	884	contig_9499	-	28642	31296	CBM20	1.2e-05	3	82	0.877778	4	78
gene_2943	884	contig_9499	-	28642	31296	CBM20	1.8e-11	6	86	0.888889	131	214
gene_2943	884	contig_9499	-	28642	31296	GH77	1.8e-150	1	491	0.991903	240	881
gene_2974	458	contig_9499	-	79680	81056	GH23	9.7e-28	10	124	0.844444	295	452

## Sheet: UBA3784
				contig coords				CAZy domain			ORF		T9SS-
ORF	length (aa)	contig	direction	start	end	CAZy	E-value	start	end	Coverage	start	end	CTD
gene_8	249	contig_13897	+	7880	8629	GH25	5.5e-49	2	177	0.988701	46	222
gene_15	249	contig_90218	+	573	1322	GT2	1.2e-29	2	168	0.988095	5	173
gene_47	455	contig_90218	+	39020	40387	CBM50	1.3e-13	1	39	0.95	413	454
gene_47	455	contig_90218	+	39020	40387	GH23	1.1e-24	2	123	0.896296	161	298
gene_51	376	contig_90218	+	44001	45131	AA6	2.1e-06	2	114	0.574359	42	161
gene_141	618	contig_92087	+	23191	25047	PL1	1.3e-47	38	199	0.79703	280	446
gene_143	852	contig_92087	+	25575	28133	CBM77	1.7e-23	10	103	0.902913	754	847
gene_143	852	contig_92087	+	25575	28133	PL1	1.2e-38	27	199	0.851485	283	483
gene_144	338	contig_92087	+	28339	29355	CBM50	3.8e-11	1	39	0.95	295	336
gene_145	443	contig_92087	+	29425	30756	CE1	3.1e-09	30	143	0.497797	81	215
gene_153	303	contig_255138	+	3255	4166	CE1	7.3e-06	12	141	0.568282	53	184
gene_183	809	contig_15226	+	31297	33726	GT51	5.9e-55	5	176	0.966102	62	242
gene_184	289	contig_15226	+	33751	34620	GT51	1.2e-42	10	176	0.937853	88	259
gene_189	505	contig_15226	-	41560	43077	CBM4	0.00017	27	91	0.507937	305	371	+
gene_189	505	contig_15226	-	41560	43077	GH16	2.9e-48	4	189	0.978836	14	254	+
gene_195	269	contig_15226	+	49832	50641	GT2	4.8e-17	3	167	0.97619	7	185
gene_239	625	contig_11183	+	13487	15364	CBM13	5.2e-16	5	136	0.696809	403	539
gene_239	625	contig_11183	+	13487	15364	GH5	2.4e-49	2	236	0.850909	46	294
gene_242	695	contig_11183	-	17261	19348	CBM6	3.2e-24	1	138	0.992754	473	612	+
gene_242	695	contig_11183	-	17261	19348	GH10	1.2e-63	12	293	0.927393	42	348	+
gene_243	670	contig_11183	-	19656	21668	CBM6	1.3e-24	1	138	0.992754	449	587	+
gene_243	670	contig_11183	-	19656	21668	GH10	1.4e-61	30	301	0.894389	43	332	+
gene_244	691	contig_11183	-	22004	24079	CBM6	7.3e-26	1	138	0.992754	470	608	+
gene_244	691	contig_11183	-	22004	24079	GH10	6.4e-66	9	301	0.963696	26	347	+
gene_252	1563	contig_11183	-	41789	46480	GH19	2.2e-24	58	183	0.541126	1037	1223
gene_264	312	contig_11183	+	61413	62351	CBM63	7.4e-17	4	70	0.846154	157	229
gene_268	633	contig_11183	-	65530	67431	CBM75	7.5e-07	62	198	0.48227	419	554	+
gene_268	633	contig_11183	-	65530	67431	GH5	1.2e-41	19	260	0.876364	58	408	+
gene_269	1034	contig_11183	-	67607	70711	CBM56	3.3e-05	6	61	0.345912	191	267	+
gene_271	1510	contig_11183	-	72042	76574	CBM38	0.00063	2	43	0.317829	15	58
gene_271	1510	contig_11183	-	72042	76574	CBM44	1.5e-09	5	63	0.90625	366	423
gene_286	125	contig_11183	+	93616	93993	CBM55	0.00035	15	40	0.543478	40	65
gene_291	258	contig_11183	-	97538	98314	GT2	8.7e-30	1	124	0.732143	8	131
gene_300	273	contig_11183	-	105688	106509	GT2	4.2e-17	6	138	0.785714	11	144
gene_303	293	contig_11183	-	108911	109792	GT11	1.9e-72	2	276	0.992754	2	290
gene_309	367	contig_11183	-	114987	116090	GT4	1.4e-10	10	152	0.8875	188	337
gene_360	294	contig_26995	-	84055	84939	CBM44	0.00085	16	57	0.640625	135	176
gene_389	576	contig_10626	-	6806	8536	GH9	9.3e-84	1	418	0.997608	21	478	+
gene_395	571	contig_10626	-	17437	19152	CBM30	4.5e-08	7	89	0.901099	28	101
gene_395	571	contig_10626	-	17437	19152	GH9	1.5e-101	2	416	0.990431	118	562
gene_405	354	contig_10626	+	31589	32653	AA6	9.2e-07	2	114	0.574359	23	142
gene_407	1368	contig_10626	+	33358	37464	CBM4	1.6e-09	1	117	0.920635	94	217	+
gene_407	1368	contig_10626	+	33358	37464	GH51	7.8e-103	111	628	0.820635	229	837	+
gene_413	333	contig_10626	-	43802	44803	CE1	1.3e-31	7	221	0.942731	94	328
gene_425	189	contig_10626	-	56347	56916	CBM35	0.00017	17	74	0.463415	60	119
gene_438	312	contig_10626	+	68907	69845	GT2	9.4e-12	1	138	0.815476	7	148
gene_439	353	contig_10626	+	69931	70992	CBM23	0.00082	105	161	0.345679	289	348
gene_468	798	contig_10626	+	111604	114000	GH94	7.3e-241	263	1035	0.745174	2	794
gene_492	777	contig_10626	+	140348	142681	CBM35	6.4e-09	18	122	0.845528	272	374	+
gene_492	777	contig_10626	+	140348	142681	CE6	4.3e-32	1	99	0.989899	49	160	+
gene_492	777	contig_10626	+	140348	142681	GH5	7.3e-36	1	253	0.916364	399	664	+
gene_493	785	contig_10626	+	142756	145113	CE1	8.9e-25	4	143	0.612335	17	190
gene_493	785	contig_10626	+	142756	145113	GH5	1.4e-35	2	236	0.850909	408	655
gene_497	346	contig_10626	-	151902	152942	GT4	2.3e-16	14	157	0.89375	173	319
gene_498	365	contig_10626	-	152942	154039	GT4	3.6e-23	5	158	0.95625	187	336
gene_500	340	contig_10626	-	155356	156378	GT2	3.3e-26	2	119	0.696429	36	152
gene_555	299	contig_10626	+	217312	218211	GT2	1.6e-24	1	168	0.994048	6	187
gene_556	349	contig_10626	+	218204	219253	GT4	1.5e-31	9	152	0.89375	180	316
gene_560	360	contig_10626	+	223356	224438	GT4	5e-23	5	144	0.86875	175	309
gene_571	651	contig_10626	-	235496	237451	CBM6	9.7e-26	1	136	0.978261	445	584	+
gene_571	651	contig_10626	-	235496	237451	GH39	7.8e-22	117	309	0.445476	117	285	+
gene_609	650	contig_10626	-	286521	288473	CBM6	1.1e-27	1	137	0.985507	444	584
gene_609	650	contig_10626	-	286521	288473	GH39	4.2e-23	116	310	0.450116	116	285
gene_741	986	contig_14459	+	25380	28340	GH9	8.5e-91	1	417	0.995215	37	500	+
gene_747	997	contig_14459	+	33598	36591	CBM56	9.4e-06	2	83	0.509434	190	292	+
gene_796	378	contig_14459	-	79881	81017	GT19	6.9e-111	2	351	0.985876	4	358
gene_842	831	contig_18560	-	15044	17539	GH2	6.9e-112	25	552	0.700798	27	731
gene_910	588	contig_13078	-	37008	38774	CBM6	2.6e-29	1	136	0.978261	383	520	+
gene_910	588	contig_13078	-	37008	38774	CE6	1.2e-31	1	98	0.979798	89	199	+
gene_919	726	contig_13078	+	51202	53382	PL14	1.9e-61	3	199	0.98	68	267
gene_923	293	contig_13078	+	59924	60805	GT2	9.3e-16	1	98	0.577381	27	126
gene_936	316	contig_13078	-	72728	73678	GT2	7.2e-18	2	165	0.970238	8	173
gene_966	522	contig_13078	+	111355	112923	CE12	1.1e-09	32	210	0.847619	308	474
gene_967	414	contig_13078	+	112945	114189	CE3	2.5e-07	66	194	0.659794	268	406
gene_975	613	contig_13078	+	120032	121873	CBM61	0.00035	54	128	0.524823	60	132
gene_975	613	contig_13078	+	120032	121873	GH53	7.1e-66	2	340	0.988304	154	559
gene_993	992	contig_13078	+	140302	143280	CBM6	2.8e-26	18	137	0.862319	778	899	+
gene_993	992	contig_13078	+	140302	143280	GH95	5.5e-288	3	717	0.98892	24	744	+
gene_1034	575	contig_13078	-	184742	186469	GT83	2.9e-71	4	442	0.811111	5	470
gene_1036	295	contig_13078	-	187963	188850	GT5	8.5e-46	1	216	0.455508	28	254
gene_1044	337	contig_13078	+	195947	196960	GT27	8.9e-21	2	264	0.888136	6	276
gene_1049	856	contig_117748	+	149	2719	GT35	7.9e-132	20	640	0.919881	124	724
gene_1082	884	contig_6677	+	48073	50727	CBM20	1.2e-05	3	82	0.877778	4	78
gene_1082	884	contig_6677	+	48073	50727	CBM20	1.8e-11	6	86	0.888889	131	214
gene_1082	884	contig_6677	+	48073	50727	GH77	1.8e-150	1	491	0.991903	240	881
gene_1114	909	contig_12028	+	13661	16390	CBM6	2.9e-12	17	138	0.876812	27	155	+
gene_1114	909	contig_12028	+	13661	16390	GH5	2e-38	4	249	0.890909	262	521	+
gene_1120	257	contig_12028	-	22158	22931	GT26	4.1e-52	2	171	0.988304	49	224
gene_1122	354	contig_12028	-	24114	25178	GT4	9.8e-35	12	157	0.90625	175	320
gene_1124	316	contig_12028	-	25710	26660	GT2	1.6e-14	1	166	0.982143	5	179
gene_1126	401	contig_12028	-	27810	29015	GT4	4.7e-06	29	157	0.8	255	375
gene_1127	361	contig_12028	-	29012	30097	GH99	1.6e-08	52	309	0.769461	51	342
gene_1132	325	contig_12028	-	33488	34465	GT92	2.2e-18	3	151	0.530466	63	196
gene_1145	345	contig_12028	+	48267	49304	GH109	8.9e-09	1	124	0.97619	7	120
gene_1191	990	contig_12028	-	99603	102575	GH74	4e-13	44	120	0.32618	259	341	+
gene_1191	990	contig_12028	-	99603	102575	GH74	7.9e-26	59	230	0.733906	348	526	+
gene_1191	990	contig_12028	-	99603	102575	GH74	2.2e-07	38	119	0.347639	630	729	+
gene_1191	990	contig_12028	-	99603	102575	GH74	7.4e-11	36	131	0.407725	734	828
gene_1222	342	contig_79243	-	20657	21685	GT9	1.9e-35	2	218	0.96	71	315
gene_1247	480	contig_35847	-	6477	7919	GH5	3e-45	21	245	0.814545	67	374	+
gene_1248	1079	contig_35847	+	8285	11524	CE4	2.7e-21	8	110	0.784615	31	125	+
gene_1248	1079	contig_35847	+	8285	11524	GH8	1.3e-74	11	319	0.9625	632	950	+
gene_1249	483	contig_35847	+	11626	13077	CBM6	6.1e-24	2	137	0.978261	269	401	+
gene_1249	483	contig_35847	+	11626	13077	GH11	2.6e-44	1	174	0.977401	40	232	+
gene_1250	956	contig_35847	+	13208	16078	CBM6	1.6e-30	2	138	0.985507	277	409	+
gene_1250	956	contig_35847	+	13208	16078	GH11	1.7e-43	2	175	0.977401	45	239	+
gene_1250	956	contig_35847	+	13208	16078	GH8	3.2e-71	15	319	0.95	509	820	+
gene_1272	572	contig_35847	-	39684	41402	CBM30	9.6e-10	4	89	0.934066	22	98
gene_1272	572	contig_35847	-	39684	41402	GH9	2.1e-102	2	418	0.995215	115	565
gene_1283	755	contig_35847	+	52345	54612	CBM6	9.9e-26	1	137	0.985507	553	691
gene_1283	755	contig_35847	+	52345	54612	GH30	4.1e-66	12	415	0.966427	22	441
gene_1284	1028	contig_35847	+	54628	57714	CBM6	7.8e-31	1	138	0.992754	315	450	+
gene_1284	1028	contig_35847	+	54628	57714	CBM6	1.5e-12	17	136	0.862319	830	942	+
gene_1284	1028	contig_35847	+	54628	57714	CE1	5.3e-23	4	143	0.612335	36	200	+
gene_1284	1028	contig_35847	+	54628	57714	GH43	7.7e-40	2	241	0.96371	496	800	+
gene_1301	641	contig_130980	+	3341	5266	GH133	1.1e-69	8	372	0.978495	285	630
gene_1302	417	contig_130980	+	5292	6545	GT4	2.7e-39	4	156	0.95	235	384
gene_1302	417	contig_130980	+	5292	6545	GT5	2e-08	15	215	0.423729	11	198
gene_1303	463	contig_130980	+	6574	7965	GH57	2.8e-54	2	310	0.804178	6	321
gene_1305	559	contig_130980	+	9683	11362	GH13	5.3e-34	15	294	0.93311	36	399
gene_1313	249	contig_130980	+	15458	16207	CE1	9.7e-19	57	215	0.696035	27	232
gene_1315	246	contig_130980	+	17533	18273	CE1	1.7e-16	77	220	0.629956	78	239
gene_1350	316	contig_68398	+	12941	13891	GT2	8.4e-30	1	125	0.738095	4	131
gene_1363	1078	contig_14574	-	3840	7076	CE12	4.2e-62	1	210	0.995238	55	262	+
gene_1363	1078	contig_14574	-	3840	7076	CE12	3.7e-69	1	210	0.995238	442	653	+
gene_1364	977	contig_14574	-	7143	10076	PL11	5.8e-259	5	590	0.965347	1	575	+
gene_1370	374	contig_14574	-	21060	22184	CE10	8.7e-31	68	310	0.709677	24	284	+
gene_1375	291	contig_14574	+	25899	26774	AA6	9.2e-08	3	88	0.435897	47	137
gene_1377	594	contig_14574	+	28722	30506	CBM6	3.1e-28	1	137	0.985507	371	506	+
gene_1377	594	contig_14574	+	28722	30506	CE1	3.5e-25	5	161	0.687225	29	194	+
gene_1397	1134	contig_14574	-	50510	53914	GH8	4.1e-19	24	123	0.309375	132	263
gene_1400	391	contig_14574	-	56506	57681	GH5	7.4e-40	2	239	0.861818	51	343
gene_1401	828	contig_14574	-	57758	60244	GH94	1.1e-290	263	1036	0.746139	2	826
gene_1409	1013	contig_14574	-	67472	70513	CBM13	3.3e-11	23	141	0.62766	809	933	+
gene_1409	1013	contig_14574	-	67472	70513	GH30	2.1e-77	10	393	0.918465	331	757	+
gene_1409	1013	contig_14574	-	67472	70513	GH43	5.9e-19	3	219	0.870968	51	326	+
gene_1445	317	contig_283	-	30800	31753	GH109	3.1e-08	2	121	0.944444	5	115
gene_1469	673	contig_283	+	55887	57908	GT51	2.6e-46	9	159	0.847458	436	588
gene_1538	669	contig_283	-	148699	150708	CBM48	4.7e-11	3	63	0.789474	51	125
gene_1538	669	contig_283	-	148699	150708	GH13	1.8e-25	22	288	0.889632	194	513
gene_1540	344	contig_283	-	151254	152288	GH23	3.2e-20	2	118	0.859259	101	230
gene_1563	259	contig_283	-	181411	182190	GT2	1.7e-27	1	127	0.75	4	133
gene_1566	288	contig_283	+	183432	184298	GT2	9.2e-19	1	123	0.72619	4	127
gene_1573	776	contig_283	+	196423	198753	GH3	3e-51	4	215	0.976852	106	318
gene_1606	956	contig_134476	+	12650	15517	CBM32	6.6e-20	6	120	0.919355	336	453
gene_1606	956	contig_134476	+	12650	15517	GH43	1.8e-57	3	246	0.979839	31	305
gene_1614	533	contig_54048	-	2	1600	GT3	3.6e-123	1	351	0.549451	13	354
gene_1678	461	contig_455848	-	3378	4763	CE11	5.9e-73	1	221	0.811808	4	225
gene_1683	220	contig_455848	-	8236	8898	GH25	4.5e-34	1	177	0.99435	22	198
gene_1764	327	contig_14641	-	26275	27258	CBM50	3e-08	3	36	0.825	232	269
gene_1764	327	contig_14641	-	26275	27258	CBM50	2.2e-09	1	37	0.9	285	324
gene_1764	327	contig_14641	-	26275	27258	GH73	7.3e-34	3	128	0.976562	37	164
gene_1767	835	contig_14641	+	31087	33594	GT51	1.3e-57	2	176	0.983051	98	283
gene_1768	466	contig_14641	+	34266	35666	GH5	2.1e-43	15	237	0.807273	59	353	+
gene_1771	506	contig_14641	-	37233	38753	CE10	9.6e-36	73	214	0.41349	70	235
gene_1795	448	contig_44119	+	17616	18962	GH4	0.0001	18	81	0.351955	23	87
gene_1810	962	contig_44119	-	32313	35201	GH43	2.9e-39	6	247	0.971774	22	430	+
gene_1812	639	contig_44119	-	35925	37844	PL1	3.7e-47	10	200	0.940594	58	273	+
gene_1852	377	contig_44119	+	87138	88271	GT4	5.1e-32	6	158	0.95	194	344
gene_1858	746	contig_44119	+	96286	98526	CBM50	1.3e-06	1	40	0.975	36	78
gene_1858	746	contig_44119	+	96286	98526	CBM50	1.5e-07	1	40	0.975	87	130
gene_1858	746	contig_44119	+	96286	98526	CBM50	1.3e-11	1	40	0.975	191	233
gene_1858	746	contig_44119	+	96286	98526	CBM50	8.6e-10	1	40	0.975	255	297
gene_1858	746	contig_44119	+	96286	98526	CBM50	2.9e-07	1	40	0.975	319	361
gene_1876	308	contig_44119	+	122384	123310	GT90	3.8e-17	60	247	0.748	138	307
gene_1903	570	contig_32812	+	6038	7750	GT3	3.3e-111	1	347	0.543171	9	341
gene_1904	854	contig_32812	+	7791	10355	GT35	1.8e-134	20	643	0.924332	124	723
gene_1993	970	contig_12005	-	16406	19318	dockerin	0.00031	1	20	0.904762	919	938
gene_1994	548	contig_12005	-	19345	20991	dockerin	1.2e-05	1	20	0.904762	496	515
gene_1994	548	contig_12005	-	19345	20991	dockerin	0.00061	1	20	0.904762	525	544
gene_1995	1740	contig_12005	-	20988	26210	CBM67	2.4e-06	11	149	0.784091	1065	1212
gene_1998	828	contig_12005	+	31471	33957	GH94	4.4e-287	263	1028	0.738417	3	820
gene_2008	832	contig_12005	+	46894	49392	GT2	5.1e-21	1	119	0.702381	251	372
gene_2055	578	contig_474891	-	2	1735	GH2	7.5e-116	30	465	0.578457	24	559
gene_2119	585	contig_225887	-	4023	5780	CE1	3.1e-06	12	123	0.488987	338	452
gene_2119	585	contig_225887	-	4023	5780	CE10	7.5e-37	66	310	0.715543	31	294
gene_2120	417	contig_225887	-	5854	7107	GH97	5.8e-130	226	629	0.638669	22	413
gene_2130	171	contig_147972	+	3198	3713	AA6	7e-07	9	89	0.410256	12	100
gene_2190	396	contig_2370	+	217	1407	GT4	2.3e-30	9	158	0.93125	222	367
gene_2211	1295	contig_2370	-	21652	25539	CBM6	9.1e-37	2	137	0.978261	1091	1225	+
gene_2211	1295	contig_2370	-	21652	25539	GH2	1.2e-228	16	750	0.976064	52	921	+
gene_2213	394	contig_2370	+	26799	27983	CE12	1.3e-56	1	210	0.995238	22	231	+
gene_2226	447	contig_2370	-	48122	49465	CE12	1.5e-06	61	146	0.404762	229	307	+
gene_2227	809	contig_2370	-	49517	51946	CBM35	1.9e-07	13	122	0.886179	291	398	+
gene_2227	809	contig_2370	-	49517	51946	CE1	6.3e-26	4	143	0.612335	31	211	+
gene_2227	809	contig_2370	-	49517	51946	GH5	9.8e-36	1	237	0.858182	423	670	+
gene_2248	392	contig_2370	-	74035	75213	GH5	1e-43	7	234	0.825455	51	372
gene_2249	410	contig_2370	-	75191	76423	GT30	4.3e-48	11	176	0.932203	45	206
gene_2255	364	contig_2370	-	83752	84846	GT4	1.9e-16	6	156	0.9375	187	335
gene_2264	227	contig_2370	+	94236	94919	CE4	7e-29	6	120	0.876923	36	153
gene_2267	249	contig_2370	+	96271	97020	GT2	2.1e-22	3	154	0.89881	6	153
gene_2272	332	contig_2370	+	100984	101982	GT2	3.8e-25	1	165	0.97619	5	168
gene_2319	590	contig_3270	-	2	1771	CBM6	8.8e-06	41	92	0.369565	492	546
gene_2319	590	contig_3270	-	2	1771	GH5	2.3e-34	4	239	0.854545	41	298
gene_2320	716	contig_3270	-	2769	4919	GH5	2.8e-35	2	241	0.869091	41	309	+
gene_2321	723	contig_3270	-	5467	7638	CBM6	4.4e-07	29	88	0.427536	480	561	+
gene_2321	723	contig_3270	-	5467	7638	GH5	1.4e-37	4	241	0.861818	43	309	+
gene_2324	436	contig_3270	-	12746	14056	GH5	5.6e-38	2	237	0.854545	102	402
gene_2325	387	contig_3270	-	14061	15224	GH5	1.9e-36	3	238	0.854545	54	352
gene_2329	1197	contig_3270	-	19913	23506	CBM6	1.9e-26	2	137	0.978261	541	675	+
gene_2329	1197	contig_3270	-	19913	23506	CE15	9.1e-73	1	267	0.988848	736	1062	+
gene_2329	1197	contig_3270	-	19913	23506	CE6	6.4e-30	1	99	0.989899	51	160	+
gene_2329	1197	contig_3270	-	19913	23506	GH11	1.1e-48	1	175	0.983051	293	484	+
gene_2342	235	contig_3270	+	38091	38798	GT51	4.3e-51	13	174	0.909605	51	211
gene_2367	315	contig_3270	+	63319	64266	CE10	4.8e-31	74	302	0.668622	47	288
gene_2368	487	contig_3270	+	64384	65847	CBM6	2e-29	1	137	0.985507	265	404	+
gene_2368	487	contig_3270	+	64384	65847	CE6	4.8e-26	2	98	0.969697	49	158	+
gene_2370	819	contig_3270	+	66324	68783	CBM6	2.3e-20	2	138	0.985507	341	478	+
gene_2370	819	contig_3270	+	66324	68783	CE10	4.5e-30	75	302	0.665689	32	272	+
gene_2370	819	contig_3270	+	66324	68783	GH11	1.1e-41	1	175	0.983051	525	725	+
gene_2371	1167	contig_3270	+	69534	73037	CE10	2.6e-28	73	305	0.680352	47	287	+
gene_2371	1167	contig_3270	+	69534	73037	GH11	1.7e-43	1	175	0.983051	345	536	+
gene_2371	1167	contig_3270	+	69534	73037	GH11	5e-43	1	175	0.983051	616	806	+
gene_2371	1167	contig_3270	+	69534	73037	GH11	1.2e-41	1	175	0.983051	867	1058	+
gene_2380	268	contig_3270	-	83856	84662	GT2	3.8e-24	1	138	0.815476	4	143
gene_2381	364	contig_3270	-	84662	85756	GT4	2.7e-30	7	151	0.9	188	328
gene_2383	205	contig_3270	+	89559	90176	CE4	2.5e-28	4	119	0.884615	22	133
gene_2433	201	contig_27620	-	5627	6232	GT2	1.9e-20	1	138	0.815476	3	139
gene_2470	632	contig_22780	+	3648	5546	CBM6	2.9e-07	2	88	0.623188	354	458	+
gene_2470	632	contig_22780	+	3648	5546	GH5	1e-40	4	257	0.92	35	324	+
gene_2472	385	contig_22780	-	7144	8301	CBM48	1.7e-08	10	57	0.618421	39	96
gene_2472	385	contig_22780	-	7144	8301	CE1	6.1e-57	1	221	0.969163	145	381
gene_2533	486	contig_22780	+	75311	76771	CBM13	1.6e-10	6	110	0.553191	278	381	+
gene_2533	486	contig_22780	+	75311	76771	GH16	5.5e-46	3	189	0.984127	33	266	+
gene_2561	794	contig_113726	-	240	2624	dockerin	2.7e-05	1	20	0.904762	742	761
gene_2568	549	contig_4851	+	3074	4723	CBM50	3.3e-13	1	40	0.975	27	69
gene_2570	640	contig_4851	+	5614	7536	GH43	2.6e-22	12	182	0.685484	63	277
gene_2570	640	contig_4851	+	5614	7536	GH43	1.5e-63	2	246	0.983871	321	621
gene_2624	588	contig_63786	-	47576	49342	GH3	2.5e-47	7	215	0.962963	121	349
gene_2629	295	contig_37869	-	3111	3998	CBM50	6e-13	1	39	0.95	252	294
gene_2672	2671	contig_63396	-	41272	49287	GH8	2.9e-21	23	236	0.665625	104	384
gene_2673	845	contig_63396	-	49633	52170	CBM6	1.4e-29	2	137	0.978261	634	772	+
gene_2674	667	contig_63396	-	52255	54258	CBM6	8.8e-25	18	136	0.855072	314	433
gene_2674	667	contig_63396	-	52255	54258	CBM6	2.7e-27	1	136	0.978261	458	595
gene_2674	667	contig_63396	-	52255	54258	GH43	1.9e-53	2	246	0.983871	8	289
gene_2679	214	contig_63396	+	58389	59033	AA6	3e-10	14	97	0.425641	18	113
gene_2695	425	contig_96692	-	8924	10201	GH23	6.5e-28	14	119	0.777778	271	418
gene_2701	852	contig_96692	+	14255	16813	GH51	6.8e-100	113	543	0.68254	403	851
gene_2711	330	contig_96692	+	27607	28599	GT2	2.9e-29	1	167	0.988095	18	181
gene_2725	453	contig_13426	-	335	1696	GH23	9.5e-28	10	124	0.844444	290	447
gene_2789	808	contig_13425	+	376	2802	PL11	3.7e-152	9	568	0.922442	27	621	+
gene_2802	1951	contig_13425	+	15858	21713	GH5	3.7e-32	6	235	0.832727	34	285	+
gene_2802	1951	contig_13425	+	15858	21713	GH5	6.7e-33	31	234	0.738182	362	593	+
gene_2802	1951	contig_13425	+	15858	21713	GH5	1.5e-33	5	234	0.832727	652	902	+
gene_2802	1951	contig_13425	+	15858	21713	GH5	1.5e-31	3	234	0.84	959	1211	+
gene_2802	1951	contig_13425	+	15858	21713	GH5	1.4e-31	2	243	0.876364	1267	1530	+
gene_2802	1951	contig_13425	+	15858	21713	GH5	7.2e-33	3	240	0.861818	1581	1839	+
gene_2905	924	contig_13425	+	118938	121712	CBM35	1.6e-06	13	122	0.886179	394	492	+
gene_2905	924	contig_13425	+	118938	121712	GH26	8.8e-91	6	302	0.976898	34	356	+
gene_2905	924	contig_13425	+	118938	121712	GH26	2.5e-87	2	303	0.993399	507	837	+
gene_2911	707	contig_13425	-	127406	129529	CBM61	3.5e-07	2	139	0.971631	22	162	+
gene_2911	707	contig_13425	-	127406	129529	GH30	3.2e-44	11	415	0.968825	178	617	+
gene_2913	266	contig_13425	-	132609	133409	GH16	3.7e-30	36	189	0.809524	19	209
gene_2931	632	contig_13424	-	11167	13065	GH5	2.1e-15	2	228	0.821818	51	381
gene_2938	744	contig_13424	-	17663	19897	GT51	1.7e-41	10	176	0.937853	24	191
gene_2943	636	contig_13424	-	29288	31198	CE8	7.2e-51	18	258	0.833333	39	280
gene_2958	334	contig_11992	-	8756	9760	CE4	5.3e-17	10	106	0.738462	25	124
gene_2961	941	contig_11992	+	12862	15687	CBM13	1.4e-07	5	155	0.797872	706	851
gene_3003	389	contig_11992	-	57364	58533	GT28	4.6e-47	1	156	0.987261	217	376
gene_3012	732	contig_11992	-	68185	70383	CBM6	3.5e-06	7	94	0.630435	469	555	+
gene_3013	1314	contig_11992	-	70641	74585	CBM6	1.1e-07	35	122	0.630435	491	616	+
gene_3013	1314	contig_11992	-	70641	74585	CBM6	3.3e-08	26	94	0.492754	772	850	+
gene_3013	1314	contig_11992	-	70641	74585	CBM6	2.6e-06	36	87	0.369565	1080	1133	+
gene_3013	1314	contig_11992	-	70641	74585	GH5	5.6e-35	4	245	0.876364	43	314	+
gene_3062	1191	contig_45982	-	31319	34894	CBM67	1.7e-06	9	87	0.443182	794	890	+
gene_3123	376	contig_45982	-	96131	97261	GT4	4e-33	7	152	0.90625	196	341
gene_3124	359	contig_45982	-	97273	98352	GT4	3.4e-29	8	156	0.925	186	327
gene_3125	363	contig_45982	-	98376	99467	GT4	6.2e-29	8	151	0.89375	187	325
gene_3126	299	contig_45982	-	99464	100363	GT2	8.5e-26	2	112	0.654762	6	116
gene_3127	237	contig_45982	-	100360	101073	GT32	1.1e-24	3	87	0.933333	5	80
gene_3129	402	contig_45982	-	102203	103411	GT4	6e-23	10	157	0.91875	235	378
gene_3132	325	contig_45982	-	105178	106155	GT2	3.4e-32	1	162	0.958333	5	167
gene_3134	369	contig_45982	-	106809	107918	GT2	2.6e-32	1	128	0.755952	6	132
gene_3135	327	contig_45982	-	107951	108934	GT2	9.1e-31	1	138	0.815476	4	144
gene_3147	737	contig_63140	-	2686	4899	dockerin	0.00084	1	18	0.809524	416	433
gene_3149	1382	contig_63140	-	6198	10346	dockerin	6.5e-05	1	20	0.904762	145	164
gene_3177	587	contig_8504	+	21074	22837	CBM30	2.3e-11	7	90	0.912088	28	103
gene_3177	587	contig_8504	+	21074	22837	GH9	5e-87	2	418	0.995215	117	577
gene_3235	780	contig_67782	+	3423	5765	CBM6	2.1e-27	1	138	0.992754	538	679	+
gene_3235	780	contig_67782	+	3423	5765	GH43	3.6e-48	2	247	0.987903	28	294	+
gene_3246	1061	contig_126080	+	440	3625	GH8	3e-19	20	121	0.315625	76	187
gene_3247	2609	contig_126080	+	3690	11519	GH8	2.5e-14	22	123	0.315625	100	232
gene_3299	525	contig_9350	-	52147	53724	GH16	3.1e-51	2	189	0.989418	28	267	+
gene_3370	280	contig_9350	+	136737	137579	CBM50	2.8e-05	4	34	0.75	238	272
gene_3370	280	contig_9350	+	136737	137579	GH73	8.9e-36	3	128	0.976562	53	180
gene_3383	375	contig_233424	+	817	1944	GT4	5.8e-31	11	153	0.8875	189	330
gene_3386	154	contig_233424	+	3099	3563	GT28	8.5e-07	14	116	0.649682	16	114
gene_3387	268	contig_233424	+	3660	4466	GT2	3.6e-19	1	136	0.803571	4	141
gene_3389	442	contig_233424	+	5669	6997	GH4	0.00084	23	81	0.324022	22	81
gene_3413	482	contig_1782	+	22481	23929	GT2	4.4e-19	1	123	0.72619	243	369
gene_3416	364	contig_1782	+	26804	27898	CE2	1.2e-56	1	208	0.990431	151	356
gene_3431	409	contig_1782	+	41828	43057	GT2	2e-22	1	165	0.97619	73	242
gene_3528	625	contig_1782	+	141118	142995	GH44	1.6e-97	2	513	0.994163	20	539	+
gene_3544	330	contig_1782	-	173581	174573	GH4	5.3e-06	1	80	0.441341	8	81

## Sheet: UBA3809
				contig coords				CAZy domain			ORF		T9SS-
ORF	length (aa)	contig	direction	start	end	CAZy	E-value	start	end	Coverage	start	end	CTD
gene_10	269	contig_2112	+	6629	7438	GH25	2.6e-38	1	177	0.99435	40	227
gene_41	323	contig_2112	-	35427	36398	CBM50	2.7e-08	2	39	0.925	225	266
gene_41	323	contig_2112	-	35427	36398	CBM50	5.3e-11	1	39	0.95	279	321
gene_41	323	contig_2112	-	35427	36398	GH73	9.6e-36	3	128	0.976562	56	184
gene_67	248	contig_2112	-	62522	63268	GT2	2.8e-33	2	168	0.988095	6	173
gene_78	232	contig_2112	+	77109	77807	CE1	6.5e-10	78	175	0.427313	83	178
gene_82	588	contig_2112	+	80413	82179	CBM22	2.8e-28	6	130	0.946565	17	138	+
gene_82	588	contig_2112	+	80413	82179	GH10	3.8e-92	2	302	0.990099	169	501	+
gene_90	270	contig_2112	-	87650	88462	GT5	2.9e-44	1	209	0.440678	5	225
gene_107	309	contig_2112	+	101480	102409	GT2	9.2e-35	1	163	0.964286	5	161
gene_108	276	contig_2112	+	102527	103357	GH16	6.6e-29	32	188	0.825397	37	217
gene_169	855	contig_2112	-	183137	185704	GT35	2.3e-129	20	555	0.793769	124	635
gene_170	597	contig_2112	-	185738	187531	GT3	1.2e-111	1	348	0.544741	9	343
gene_170	597	contig_2112	-	185738	187531	GT3	4.5e-68	416	629	0.33438	364	575
gene_257	828	contig_53621	-	1707	4193	GH94	4.1e-289	263	1036	0.746139	2	826
gene_280	388	contig_12285	+	12286	13452	AA6	1.2e-05	2	91	0.45641	247	322
gene_297	1022	contig_12285	-	35081	38149	CBM13	2.9e-10	23	135	0.595745	819	937
gene_297	1022	contig_12285	-	35081	38149	GH30	1.5e-75	12	394	0.916067	344	744
gene_297	1022	contig_12285	-	35081	38149	GH43	4.3e-20	3	217	0.862903	64	335
gene_304	306	contig_12285	+	43230	44150	GH23	1e-22	2	122	0.888889	91	224
gene_323	269	contig_43681	-	2	808	GH109	9.6e-17	2	121	0.944444	5	115
gene_404	1133	contig_7706	-	46452	49853	CBM56	0.00045	1	61	0.377358	178	243	+
gene_458	369	contig_983	+	42276	43385	GT28	3.3e-48	1	156	0.987261	195	354
gene_474	695	contig_313	+	10505	12592	CE10	3.6e-17	67	310	0.71261	442	675
gene_477	902	contig_313	-	14123	16831	GH30	1.4e-45	11	416	0.971223	28	468	+
gene_490	343	contig_313	+	33009	34040	GT2	6.3e-23	1	129	0.761905	4	130
gene_519	798	contig_313	-	70253	72649	GH94	2.3e-242	263	1036	0.746139	2	795
gene_624	379	contig_7923	-	48366	49505	GT19	1.2e-113	2	352	0.988701	4	359
gene_649	336	contig_7923	-	79757	80767	GT2	9.1e-27	1	126	0.744048	5	134
gene_656	1134	contig_10374	+	4383	7787	CBM56	2.5e-06	4	61	0.358491	330	394	+
gene_659	393	contig_10374	-	8925	10106	GT2	2.8e-19	1	119	0.702381	60	184
gene_686	605	contig_10374	-	39659	41476	GH9	4.9e-92	1	417	0.995215	31	507	+
gene_688	972	contig_10374	-	42830	45748	GH9	1.6e-94	1	417	0.995215	30	497	+
gene_696	266	contig_10374	+	56725	57525	CE1	3.8e-24	8	143	0.594714	35	204
gene_732	853	contig_18991	-	7980	10541	GT51	1.2e-62	2	177	0.988701	99	285
gene_733	79	contig_18991	-	10914	11153	GT2	1.2e-18	28	101	0.434524	1	74
gene_751	140	contig_18991	+	31859	32281	CBM6	1.2e-10	71	137	0.478261	2	68
gene_788	715	contig_18991	+	76089	78236	CBM36	2.8e-15	2	114	0.973913	518	632	+
gene_788	715	contig_18991	+	76089	78236	CE15	4.4e-76	1	268	0.992565	54	377	+
gene_790	489	contig_18991	-	79052	80521	CBM13	6.2e-06	45	153	0.574468	273	373	+
gene_790	489	contig_18991	-	79052	80521	GH16	1.8e-46	3	189	0.984127	27	263	+
gene_791	966	contig_18991	+	80686	83586	CBM13	7.2e-07	58	139	0.430851	745	816	+
gene_791	966	contig_18991	+	80686	83586	GH43	4.3e-17	17	228	0.850806	424	680	+
gene_823	1154	contig_34573	-	18438	21902	CE8	1.5e-55	7	267	0.902778	563	825
gene_823	1154	contig_34573	-	18438	21902	PL1	5.7e-37	25	199	0.861386	44	236
gene_829	305	contig_34573	+	26678	27595	CBM63	5.8e-13	6	71	0.833333	144	215
gene_840	686	contig_111	+	3285	5345	CBM6	4.1e-34	1	137	0.985507	475	605	+
gene_840	686	contig_111	+	3285	5345	GH10	6.7e-69	27	300	0.90099	45	346	+
gene_882	205	contig_111	-	54236	54853	CE4	5.5e-28	5	109	0.8	24	124
gene_973	336	contig_6055	+	24883	25893	GT2	7.2e-20	2	165	0.970238	5	180
gene_1049	916	contig_5510	-	10955	13705	CBM35	9.2e-07	12	122	0.894309	397	505	+
gene_1049	916	contig_5510	-	10955	13705	GH26	5.7e-87	1	303	0.9967	28	358	+
gene_1062	633	contig_5510	+	29899	31800	GH3	6.9e-59	34	215	0.837963	2	195
gene_1066	670	contig_5510	-	34052	36064	CBM6	1.1e-21	18	137	0.862319	321	440
gene_1066	670	contig_5510	-	34052	36064	CBM6	8.3e-32	2	136	0.971014	465	597
gene_1066	670	contig_5510	-	34052	36064	GH43	2.8e-56	2	247	0.987903	16	297
gene_1074	363	contig_5510	-	44543	45634	GT4	1.4e-09	7	117	0.6875	196	302
gene_1075	380	contig_5510	-	45621	46763	GT4	1.6e-20	12	159	0.91875	206	352
gene_1077	409	contig_5510	-	47783	49012	GT4	9.8e-28	12	146	0.8375	232	365
gene_1080	324	contig_5510	-	51674	52648	GT2	2.4e-29	4	164	0.952381	11	170
gene_1081	318	contig_5510	-	52654	53610	GT45	1e-06	55	100	0.391304	145	190
gene_1084	329	contig_5510	-	55676	56665	GT32	5e-18	2	83	0.9	101	176
gene_1086	287	contig_5510	-	57998	58861	GT2	3.1e-11	3	139	0.809524	8	156
gene_1089	347	contig_5510	-	61679	62722	GT4	4.9e-17	74	157	0.51875	232	315
gene_1092	320	contig_5510	-	66715	67677	GT2	2.4e-31	1	165	0.97619	5	177
gene_1093	312	contig_5510	-	67712	68650	GT2	1.2e-33	1	123	0.72619	7	128
gene_1107	336	contig_5510	-	90841	91851	GH23	0.00015	63	115	0.385185	257	321
gene_1108	462	contig_5510	-	92199	93587	GH5	2.2e-42	12	260	0.901818	108	435
gene_1134	986	contig_30	+	16289	19249	PL11	2.2e-259	2	591	0.971947	12	591	+
gene_1156	850	contig_1443	+	12917	15469	CBM6	1.5e-31	1	136	0.978261	638	776	+
gene_1157	1142	contig_1443	+	15482	18910	GH2	7.3e-228	20	751	0.972074	54	919	+
gene_1185	308	contig_1443	-	48578	49504	GT2	3.4e-31	1	125	0.738095	5	128
gene_1186	394	contig_1443	-	49525	50709	GT4	3.8e-31	8	156	0.925	217	368
gene_1187	257	contig_1443	-	50740	51513	GT2	3.8e-16	1	107	0.630952	4	103
gene_1207	731	contig_1443	-	74691	76886	GH53	3.9e-71	2	340	0.988304	166	569
gene_1264	410	contig_1301	+	5243	6475	GT30	2.5e-45	6	176	0.960452	33	207
gene_1271	336	contig_1301	+	15942	16952	GT2	1.3e-07	1	138	0.815476	10	149
gene_1276	1086	contig_1301	+	23119	26379	CBM61	6.9e-11	3	141	0.978723	301	432
gene_1277	620	contig_1301	+	27447	29309	GH5	1e-41	2	241	0.869091	314	578
gene_1294	182	contig_1301	+	46388	46936	GH108	2.7e-20	4	86	0.953488	10	97
gene_1315	1223	contig_12909	+	31646	35317	CE10	3e-27	72	307	0.68915	11	256	+
gene_1315	1223	contig_12909	+	31646	35317	CE15	5e-71	1	268	0.992565	341	668	+
gene_1315	1223	contig_12909	+	31646	35317	CE15	5.6e-72	1	268	0.992565	760	1087	+
gene_1330	988	contig_12909	+	47942	50908	GH43	1.3e-39	9	247	0.959677	37	435	+
gene_1346	389	contig_12909	+	66347	67516	GT2	2.3e-20	2	150	0.880952	16	159
gene_1355	917	contig_12909	+	81697	84450	PL11	3.8e-155	9	568	0.922442	30	625	+
gene_1382	1009	contig_19268	+	25063	28092	GH74	9.8e-13	7	117	0.472103	259	373	+
gene_1382	1009	contig_19268	+	25063	28092	GH74	1.8e-24	75	230	0.665236	405	559	+
gene_1382	1009	contig_19268	+	25063	28092	GH74	2.5e-07	37	109	0.309013	712	785	+
gene_1382	1009	contig_19268	+	25063	28092	GH74	3.7e-09	25	110	0.364807	749	829	+
gene_1382	1009	contig_19268	+	25063	28092	GH74	5.6e-10	47	118	0.304721	814	883	+
gene_1413	1015	contig_508	-	20241	23288	CBM6	1.7e-31	1	138	0.992754	301	436	+
gene_1413	1015	contig_508	-	20241	23288	CBM6	8.2e-14	6	136	0.942029	803	929	+
gene_1413	1015	contig_508	-	20241	23288	CE1	5.5e-25	5	183	0.784141	22	275	+
gene_1413	1015	contig_508	-	20241	23288	GH43	7.2e-42	2	241	0.96371	482	787	+
gene_1414	777	contig_508	-	23349	25682	CBM6	5.9e-22	1	135	0.971014	575	711	+
gene_1414	777	contig_508	-	23349	25682	GH30	1.9e-65	11	415	0.968825	43	463	+
gene_1456	288	contig_508	+	75243	76109	GT2	9.3e-27	1	137	0.809524	5	144
gene_1457	369	contig_508	+	76097	77206	GT4	2.3e-39	6	159	0.95625	191	341
gene_1457	369	contig_508	+	76097	77206	GT94	3.9e-06	24	194	0.600707	97	275
gene_1459	357	contig_508	+	78110	79183	GT4	1.2e-17	11	159	0.925	168	320
gene_1460	237	contig_508	+	79221	79934	GT2	3e-28	22	127	0.625	2	107
gene_1462	375	contig_508	+	81316	82443	GT2	3.1e-32	2	138	0.809524	73	205
gene_1469	669	contig_508	+	89648	91657	CBM48	3.7e-13	3	71	0.894737	51	133
gene_1469	669	contig_508	+	89648	91657	GH13	2e-25	16	257	0.80602	187	459
gene_1479	419	contig_508	+	107750	109009	CE1	1.2e-07	23	179	0.687225	110	287
gene_1485	486	contig_508	+	116772	118232	CE3	2.6e-09	2	123	0.623711	91	219
gene_1499	790	contig_508	+	142344	144716	GT51	2.4e-48	17	176	0.898305	63	221
gene_1508	1355	contig_508	+	155711	159778	CBM4	2.6e-09	1	122	0.960317	82	210
gene_1508	1355	contig_508	+	155711	159778	GH51	5e-103	109	628	0.82381	206	825
gene_1517	349	contig_508	+	168703	169752	CBM50	5e-13	1	39	0.95	307	348
gene_1579	228	contig_6479	+	19795	20481	CE4	2.6e-33	5	123	0.907692	39	159
gene_1601	338	contig_6479	-	40683	41699	GT4	3e-40	4	159	0.96875	158	311
gene_1607	448	contig_6479	-	46544	47890	GH109	3.8e-16	1	122	0.960317	131	241
gene_1608	326	contig_6479	-	47890	48870	GT2	1.6e-34	1	138	0.815476	7	140
gene_1612	411	contig_6479	-	52715	53950	GT4	1.4e-22	21	157	0.85	242	380
gene_1629	396	contig_1492	-	6101	7291	CBM48	3.3e-07	10	67	0.75	39	114
gene_1629	396	contig_1492	-	6101	7291	CE1	7.8e-56	2	218	0.951542	157	389
gene_1639	314	contig_1492	+	14757	15701	GT2	1.5e-27	1	124	0.732143	6	139
gene_1642	327	contig_1492	+	18234	19217	GT2	6.7e-33	1	165	0.97619	6	170
gene_1643	323	contig_1492	+	19221	20192	GT2	5.1e-29	1	149	0.880952	6	156
gene_1654	982	contig_1492	+	39686	42631	CBM6	4.3e-30	1	137	0.985507	386	524
gene_1654	982	contig_1492	+	39686	42631	CBM6	1.4e-17	1	85	0.608696	899	978
gene_1654	982	contig_1492	+	39686	42631	CE1	5.5e-27	6	174	0.740088	564	747
gene_1654	982	contig_1492	+	39686	42631	CE6	1.2e-31	1	99	0.989899	95	206
gene_1659	1222	contig_1492	+	47849	51517	CBM6	4.9e-30	1	137	0.985507	550	683	+
gene_1659	1222	contig_1492	+	47849	51517	GH11	1.1e-47	2	175	0.977401	53	240	+
gene_1659	1222	contig_1492	+	47849	51517	GH11	9.9e-50	1	175	0.983051	319	509	+
gene_1659	1222	contig_1492	+	47849	51517	GH8	1.2e-73	11	319	0.9625	771	1089	+
gene_1681	672	contig_1492	+	74042	76060	CBM6	1.3e-27	1	137	0.985507	478	613
gene_1681	672	contig_1492	+	74042	76060	GH39	3.1e-23	119	308	0.438515	153	318
gene_1779	330	contig_2605	-	9531	10523	GT9	2.5e-40	3	218	0.955556	65	308
gene_1784	306	contig_2605	+	17627	18547	CBM50	1.3e-09	1	39	0.95	263	305
gene_1787	336	contig_2605	-	20237	21247	GH4	2.9e-05	1	80	0.441341	10	83
gene_1811	568	contig_2605	-	39440	41146	CBM30	7.8e-05	7	90	0.912088	22	96
gene_1811	568	contig_2605	-	39440	41146	GH9	3.6e-95	2	415	0.988038	111	557
gene_1812	612	contig_2605	-	41173	43011	GH9	9.4e-86	1	417	0.995215	37	509	+
gene_1818	631	contig_2605	-	51911	53806	GH44	6.4e-110	2	512	0.992218	29	543	+
gene_1851	646	contig_2605	+	94855	96795	CBM50	3.3e-13	1	39	0.95	242	284
gene_1851	646	contig_2605	+	94855	96795	CBM50	1.5e-07	2	39	0.925	316	356
gene_1851	646	contig_2605	+	94855	96795	CBM50	1.7e-10	1	39	0.95	375	416
gene_1851	646	contig_2605	+	94855	96795	CBM50	3.7e-11	1	39	0.95	425	466
gene_1851	646	contig_2605	+	94855	96795	CBM50	6.4e-14	1	39	0.95	518	559
gene_1851	646	contig_2605	+	94855	96795	CBM50	4.4e-12	1	39	0.95	603	644
gene_1888	1216	contig_45092	-	9879	13529	CBM67	1.2e-10	12	108	0.545455	823	926	+
gene_1890	410	contig_45092	+	15856	17088	GH5	3.3e-45	13	233	0.8	77	389
gene_1909	267	contig_37944	+	16001	16804	PL17	0.00085	50	114	0.460432	49	116
gene_1937	653	contig_35145	-	14775	16736	CBM22	6.8e-06	2	112	0.839695	61	176
gene_1937	653	contig_35145	-	14775	16736	GH51	1.5e-113	97	538	0.7	185	647
gene_1942	396	contig_1048	+	1709	2899	GH5	2.1e-37	2	241	0.869091	57	351
gene_1979	257	contig_1048	+	46979	47752	GT2	1.7e-16	17	161	0.857143	1	152
gene_1980	230	contig_1048	+	47757	48449	GT2	3.7e-26	1	166	0.982143	3	159
gene_1981	262	contig_1048	+	48861	49649	GT40	9.3e-12	34	205	0.810427	41	198
gene_2044	642	contig_1048	-	133560	135488	GH43	8.3e-49	1	247	0.991935	49	317	+
gene_2059	351	contig_14808	-	9249	10304	GH16	7.5e-53	2	189	0.989418	28	267	+
gene_2076	918	contig_14808	-	28756	31512	CBM35	3.7e-09	1	122	0.98374	29	155	+
gene_2076	918	contig_14808	-	28756	31512	GH5	2.8e-37	2	253	0.912727	262	530	+
gene_2095	342	contig_30285	-	11010	12038	CE1	3.3e-40	1	222	0.973568	97	337
gene_2105	886	contig_1171	+	6643	9303	CBM20	9.4e-08	2	85	0.922222	3	82
gene_2105	886	contig_1171	+	6643	9303	CBM20	7.1e-15	1	84	0.922222	128	214
gene_2105	886	contig_1171	+	6643	9303	GH77	1.9e-151	1	491	0.991903	242	883
gene_2197	562	contig_11854	+	41895	43583	GH13	1.8e-41	13	295	0.943144	33	398
gene_2211	597	contig_72749	-	10646	12439	PL1	1.2e-39	34	200	0.821782	277	445
gene_2250	1493	contig_7958	-	4552	9033	CBM44	0.00041	13	61	0.75	389	436
gene_2266	365	contig_7958	-	43037	44134	GT4	9.5e-29	7	149	0.8875	194	332
gene_2269	354	contig_7958	-	46784	47848	GT4	1.8e-28	12	159	0.91875	180	325
gene_2271	261	contig_7958	-	48806	49591	GT2	1.8e-13	58	122	0.380952	4	66
gene_2274	330	contig_7958	-	51317	52309	GT2	9.2e-26	1	123	0.72619	8	134
gene_2305	608	contig_7958	+	85441	87267	CBM6	1.5e-30	1	138	0.992754	417	553
gene_2305	608	contig_7958	+	85441	87267	GH39	6.7e-21	116	308	0.445476	89	257
gene_2315	1009	contig_7958	+	95822	98851	CBM56	1.4e-10	1	61	0.377358	169	237	+
gene_2321	615	contig_7958	-	106560	108407	CBM13	1.7e-17	5	143	0.734043	392	538
gene_2321	615	contig_7958	-	106560	108407	GH5	8.3e-43	1	239	0.865455	47	299
gene_2393	414	contig_7958	+	184617	185858	CBM50	7.8e-07	1	33	0.8	39	70
gene_2393	414	contig_7958	+	184617	185858	CBM50	1.2e-08	1	39	0.95	114	156
gene_2393	414	contig_7958	+	184617	185858	CBM50	5.5e-07	1	40	0.975	201	244
gene_2393	414	contig_7958	+	184617	185858	CBM50	9e-11	1	40	0.975	266	309
gene_2393	414	contig_7958	+	184617	185858	CBM50	5.8e-07	1	40	0.975	327	368
gene_2404	215	contig_14421	+	7454	8101	CE1	2.5e-23	32	221	0.832599	1	210
gene_2426	277	contig_3432	+	13044	13877	GH73	2.8e-38	3	128	0.976562	37	164
gene_2432	297	contig_3432	-	19598	20491	GT2	1.7e-11	1	164	0.970238	5	165
gene_2459	306	contig_3432	+	48926	49846	GT2	1.8e-13	1	165	0.97619	4	170

## Sheet: UBA6978
Table S3. Open reading frame coordinates and CAZyme annotation for UBA genomes affiliated to Ca. MH11. The TIGR04183 HMM from TIGRFAM was used to identify T9SS-CTD. Rows highlighted in yellow indicate selected putative gene-clusters
				contig coords				CAZy domain			ORF		T9SS-
ORF	length (aa)	contig	direction	start	end	CAZy	E-value	start	end	Coverage	start	end	CTD
gene_50	525	contig_1970	-	52171	53748	GH16	3.1e-51	2	189	0.989418	28	267	+
gene_122	264	contig_1970	+	136809	137603	CBM50	2.6e-05	4	34	0.75	222	256
gene_122	264	contig_1970	+	136809	137603	GH73	7.7e-36	3	128	0.976562	37	164
gene_141	607	contig_6166	-	3717	5540	CBM6	2.7e-29	1	136	0.978261	402	539	+
gene_141	607	contig_6166	-	3717	5540	CE6	1.2e-31	1	98	0.979798	108	218	+
gene_151	707	contig_6166	+	17968	20091	PL14	1.8e-61	3	199	0.98	49	248
gene_155	293	contig_6166	+	26633	27514	GT2	9.3e-16	1	98	0.577381	27	126
gene_167	316	contig_6166	-	39437	40387	GT2	7.2e-18	2	165	0.970238	8	173
gene_197	522	contig_6166	+	77955	79523	CE12	1.1e-09	32	210	0.847619	308	474
gene_198	414	contig_6166	+	79545	80789	CE3	2.5e-07	66	194	0.659794	268	406
gene_206	585	contig_6166	+	86716	88473	CBM61	0.00034	57	128	0.503546	33	104
gene_206	585	contig_6166	+	86716	88473	GH53	6.1e-66	2	340	0.988304	126	531
gene_232	566	contig_1333	+	21136	22836	CBM30	2.2e-11	7	90	0.912088	7	82
gene_232	566	contig_1333	+	21136	22836	GH9	4.4e-87	2	418	0.995215	96	556
gene_316	246	contig_29267	-	40623	41363	CE1	1.7e-16	77	220	0.629956	78	239
gene_318	249	contig_29267	-	42689	43438	CE1	9.7e-19	57	215	0.696035	27	232
gene_325	559	contig_29267	-	47534	49213	GH13	5.3e-34	15	294	0.93311	36	399
gene_328	463	contig_29267	-	50931	52322	GH57	2.8e-54	2	310	0.804178	6	321
gene_329	421	contig_29267	-	52351	53616	GT4	2.8e-39	4	156	0.95	239	388
gene_329	421	contig_29267	-	52351	53616	GT5	1.8e-08	15	215	0.423729	15	202
gene_330	641	contig_29267	-	53630	55555	GH133	1.1e-69	8	372	0.978495	285	630
gene_338	643	contig_29267	+	62488	64419	CBM6	3.4e-07	2	88	0.623188	365	469	+
gene_338	643	contig_29267	+	62488	64419	GH5	1.1e-40	4	257	0.92	46	335	+
gene_340	385	contig_29267	-	66017	67174	CBM48	1.7e-08	10	57	0.618421	39	96
gene_340	385	contig_29267	-	66017	67174	CE1	6.1e-57	1	221	0.969163	145	381
gene_405	808	contig_4429	+	22414	24840	PL11	3.7e-152	9	568	0.922442	27	621	+
gene_418	1949	contig_4429	+	37902	43751	GH5	3.3e-32	6	235	0.832727	32	283	+
gene_418	1949	contig_4429	+	37902	43751	GH5	6.7e-33	31	234	0.738182	360	591	+
gene_418	1949	contig_4429	+	37902	43751	GH5	1.5e-33	5	234	0.832727	650	900	+
gene_418	1949	contig_4429	+	37902	43751	GH5	1.5e-31	3	234	0.84	957	1209	+
gene_418	1949	contig_4429	+	37902	43751	GH5	1.4e-31	2	243	0.876364	1265	1528	+
gene_418	1949	contig_4429	+	37902	43751	GH5	7.2e-33	3	240	0.861818	1579	1837	+
gene_521	924	contig_4429	+	140920	143694	CBM35	1.6e-06	13	122	0.886179	394	492	+
gene_521	924	contig_4429	+	140920	143694	GH26	8.8e-91	6	302	0.976898	34	356	+
gene_521	924	contig_4429	+	140920	143694	GH26	2.5e-87	2	303	0.993399	507	837	+
gene_527	707	contig_4429	-	149388	151511	CBM61	3.5e-07	2	139	0.971631	22	162	+
gene_527	707	contig_4429	-	149388	151511	GH30	3.2e-44	11	415	0.968825	178	617	+
gene_529	266	contig_4429	-	154591	155391	GH16	3.7e-30	36	189	0.809524	19	209
gene_534	1075	contig_4429	+	157920	161147	GH8	3.1e-19	20	121	0.315625	90	201
gene_535	2618	contig_4429	+	161185	169041	GH8	2.5e-14	22	123	0.315625	109	241
gene_546	1053	contig_1195	-	2710	5871	CE12	4e-62	1	210	0.995238	30	237	+
gene_546	1053	contig_1195	-	2710	5871	CE12	3.6e-69	1	210	0.995238	417	628	+
gene_548	977	contig_1195	-	6013	8946	PL11	5.8e-259	5	590	0.965347	1	575
gene_553	374	contig_1195	-	19930	21054	CE10	8.7e-31	68	310	0.709677	24	284	+
gene_558	291	contig_1195	+	24769	25644	AA6	9.2e-08	3	88	0.435897	47	137
gene_560	594	contig_1195	+	27592	29376	CBM6	3.1e-28	1	137	0.985507	371	506	+
gene_560	594	contig_1195	+	27592	29376	CE1	3.5e-25	5	161	0.687225	29	194	+
gene_581	1134	contig_1195	-	49442	52846	GH8	4.1e-19	24	123	0.309375	132	263
gene_584	391	contig_1195	-	55438	56613	GH5	7.4e-40	2	239	0.861818	51	343
gene_585	828	contig_1195	-	56690	59176	GH94	1.1e-290	263	1036	0.746139	2	826
gene_592	1013	contig_1195	-	66404	69445	CBM13	3.3e-11	23	141	0.62766	809	933	+
gene_592	1013	contig_1195	-	66404	69445	GH30	2.1e-77	10	393	0.918465	331	757	+
gene_592	1013	contig_1195	-	66404	69445	GH43	5.9e-19	3	219	0.870968	51	326	+
gene_601	396	contig_1195	+	80025	81215	GT4	2.3e-30	9	158	0.93125	222	367
gene_623	1308	contig_1195	-	101531	105457	CBM6	9.2e-37	2	137	0.978261	1104	1238	+
gene_623	1308	contig_1195	-	101531	105457	GH2	1.3e-228	16	750	0.976064	65	934	+
gene_625	394	contig_1195	+	106678	107862	CE12	1.3e-56	1	210	0.995238	22	231	+
gene_638	447	contig_1195	-	128001	129344	CE12	1.5e-06	61	146	0.404762	229	307	+
gene_639	809	contig_1195	-	129396	131825	CBM35	1.9e-07	13	122	0.886179	291	398	+
gene_639	809	contig_1195	-	129396	131825	CE1	6.3e-26	4	143	0.612335	31	211	+
gene_639	809	contig_1195	-	129396	131825	GH5	9.8e-36	1	237	0.858182	423	670	+
gene_659	392	contig_1195	-	153914	155092	GH5	1e-43	7	234	0.825455	51	372
gene_660	410	contig_1195	-	155070	156302	GT30	4.3e-48	11	176	0.932203	45	206
gene_666	364	contig_1195	-	163631	164725	GT4	1.9e-16	6	156	0.9375	187	335
gene_674	227	contig_1195	+	174115	174798	CE4	7e-29	6	120	0.876923	36	153
gene_677	249	contig_1195	+	176150	176899	GT2	2.1e-22	3	154	0.89881	6	153
gene_682	332	contig_1195	+	180863	181861	GT2	3.8e-25	1	165	0.97619	5	168
gene_718	448	contig_9088	+	17986	19332	GH4	0.0001	18	81	0.351955	23	87
gene_733	962	contig_9088	-	32683	35571	GH43	2.9e-39	6	247	0.971774	22	430	+
gene_735	617	contig_9088	-	36295	38148	PL1	3.5e-47	10	200	0.940594	36	251	+
gene_777	377	contig_9088	+	87450	88583	GT4	5.1e-32	6	158	0.95	194	344
gene_783	746	contig_9088	+	96598	98838	CBM50	1.3e-06	1	40	0.975	36	78
gene_783	746	contig_9088	+	96598	98838	CBM50	1.5e-07	1	40	0.975	87	130
gene_783	746	contig_9088	+	96598	98838	CBM50	1.3e-11	1	40	0.975	191	233
gene_783	746	contig_9088	+	96598	98838	CBM50	8.6e-10	1	40	0.975	255	297
gene_783	746	contig_9088	+	96598	98838	CBM50	2.9e-07	1	40	0.975	319	361
gene_801	308	contig_9088	+	122696	123622	GT90	3.8e-17	60	247	0.748	138	307
gene_809	480	contig_1191	-	6476	7918	GH5	3e-45	21	245	0.814545	67	374	+
gene_810	1065	contig_1191	+	8326	11523	CE4	2.7e-21	8	110	0.784615	17	111	+
gene_810	1065	contig_1191	+	8326	11523	GH8	1.3e-74	11	319	0.9625	618	936	+
gene_811	464	contig_1191	+	11682	13076	CBM6	5.6e-24	2	137	0.978261	250	382	+
gene_811	464	contig_1191	+	11682	13076	GH11	2.3e-44	1	174	0.977401	21	213	+
gene_812	963	contig_1191	+	13186	16077	CBM6	1.6e-30	2	138	0.985507	284	416	+
gene_812	963	contig_1191	+	13186	16077	GH11	1.7e-43	2	175	0.977401	52	246	+
gene_812	963	contig_1191	+	13186	16077	GH8	3.3e-71	15	319	0.95	516	827	+
gene_833	572	contig_1191	-	39618	41336	CBM30	9.6e-10	4	89	0.934066	22	98
gene_833	572	contig_1191	-	39618	41336	GH9	2.1e-102	2	418	0.995215	115	565
gene_844	771	contig_1191	+	52231	54546	CBM6	1e-25	1	137	0.985507	569	707
gene_844	771	contig_1191	+	52231	54546	GH30	4.3e-66	12	415	0.966427	38	457
gene_845	1028	contig_1191	+	54562	57648	CBM6	7.8e-31	1	138	0.992754	315	450	+
gene_845	1028	contig_1191	+	54562	57648	CBM6	1.5e-12	17	136	0.862319	830	942	+
gene_845	1028	contig_1191	+	54562	57648	CE1	5.3e-23	4	143	0.612335	36	200	+
gene_845	1028	contig_1191	+	54562	57648	GH43	7.7e-40	2	241	0.96371	496	800	+
gene_854	375	contig_6945	+	1338	2465	GT4	1.5e-10	10	152	0.8875	196	345
gene_860	293	contig_6945	+	7660	8541	GT11	1.9e-72	2	276	0.992754	2	290
gene_863	273	contig_6945	+	10943	11764	GT2	4.2e-17	6	138	0.785714	11	144
gene_873	258	contig_6945	+	19138	19914	GT2	8.7e-30	1	124	0.732143	8	131
gene_878	125	contig_6945	-	23459	23836	CBM55	0.00035	15	40	0.543478	40	65
gene_892	1510	contig_6945	+	40878	45410	CBM38	0.00063	2	43	0.317829	15	58
gene_892	1510	contig_6945	+	40878	45410	CBM44	1.5e-09	5	63	0.90625	366	423
gene_894	1034	contig_6945	+	46741	49845	CBM56	3.3e-05	6	61	0.345912	191	267	+
gene_895	633	contig_6945	+	50021	51922	CBM75	7.5e-07	62	198	0.48227	419	554	+
gene_895	633	contig_6945	+	50021	51922	GH5	1.2e-41	19	260	0.876364	58	408	+
gene_899	291	contig_6945	-	55101	55976	CBM63	6.5e-17	4	70	0.846154	136	208
gene_911	1563	contig_6945	+	70972	75663	GH19	2.2e-24	58	183	0.541126	1037	1223
gene_919	691	contig_6945	+	93373	95448	CBM6	7.3e-26	1	138	0.992754	470	608	+
gene_919	691	contig_6945	+	93373	95448	GH10	6.4e-66	9	301	0.963696	26	347	+
gene_920	670	contig_6945	+	95784	97796	CBM6	1.3e-24	1	138	0.992754	449	587	+
gene_920	670	contig_6945	+	95784	97796	GH10	1.4e-61	30	301	0.894389	43	332	+
gene_921	681	contig_6945	+	98146	100191	CBM6	3.1e-24	1	138	0.992754	459	598	+
gene_921	681	contig_6945	+	98146	100191	GH10	1.2e-63	12	293	0.927393	28	334	+
gene_924	633	contig_6945	-	102088	103989	CBM13	5.4e-16	5	136	0.696809	411	547
gene_924	633	contig_6945	-	102088	103989	GH5	2.4e-49	2	236	0.850909	54	302
gene_964	986	contig_25943	+	25379	28339	GH9	8.5e-91	1	417	0.995215	37	500	+
gene_970	1006	contig_25943	+	33570	36590	CBM56	9.5e-06	2	83	0.509434	199	301	+
gene_1019	378	contig_25943	-	79783	80919	GT19	6.9e-111	2	351	0.985876	4	358
gene_1050	482	contig_27766	+	8952	10400	GT2	4.4e-19	1	123	0.72619	243	369
gene_1053	364	contig_27766	+	13215	14309	CE2	1.2e-56	1	208	0.990431	151	356
gene_1068	409	contig_27766	+	28239	29468	GT2	2e-22	1	165	0.97619	73	242
gene_1149	486	contig_12607	+	14005	15465	CBM13	1.6e-10	6	110	0.553191	278	381	+
gene_1149	486	contig_12607	+	14005	15465	GH16	5.5e-46	3	189	0.984127	33	266	+
gene_1153	636	contig_12607	+	21211	23121	CE8	7.2e-51	18	258	0.833333	39	280
gene_1158	735	contig_12607	+	32539	34746	GT51	1.7e-41	10	176	0.937853	15	182
gene_1165	632	contig_12607	+	39344	41242	GH5	2.1e-15	2	228	0.821818	51	381
gene_1190	308	contig_12607	+	65363	66289	GT2	2.2e-26	7	125	0.702381	2	123
gene_1238	461	contig_24237	-	43998	45383	CE11	5.9e-73	1	221	0.811808	4	225
gene_1242	220	contig_24237	-	48793	49455	GH25	4.5e-34	1	177	0.99435	22	198
gene_1280	780	contig_22768	+	39040	41382	CBM6	2.1e-27	1	138	0.992754	538	679	+
gene_1280	780	contig_22768	+	39040	41382	GH43	3.6e-48	2	247	0.987903	28	294	+
gene_1336	295	contig_7087	-	3110	3997	CBM50	6e-13	1	39	0.95	252	294
gene_1345	570	contig_7087	+	25763	27475	GT3	3.3e-111	1	347	0.543171	9	341
gene_1346	854	contig_7087	+	27516	30080	GT35	1.8e-134	20	643	0.924332	124	723
gene_1439	675	contig_1833	-	78693	80720	GT51	2.6e-46	9	159	0.847458	438	590
gene_1462	317	contig_1833	+	104848	105801	GH109	3.1e-08	2	121	0.944444	5	115
gene_1524	909	contig_15916	+	3061	5790	CBM6	2.9e-12	17	138	0.876812	27	155	+
gene_1524	909	contig_15916	+	3061	5790	GH5	2e-38	4	249	0.890909	262	521	+
gene_1530	251	contig_15916	-	11558	12313	GT26	3.8e-52	2	171	0.988304	43	218
gene_1532	354	contig_15916	-	13514	14578	GT4	9.8e-35	12	157	0.90625	175	320
gene_1534	316	contig_15916	-	15110	16060	GT2	1.6e-14	1	166	0.982143	5	179
gene_1536	401	contig_15916	-	17210	18415	GT4	4.7e-06	29	157	0.8	255	375
gene_1537	361	contig_15916	-	18412	19497	GH99	1.6e-08	52	309	0.769461	51	342
gene_1542	325	contig_15916	-	22888	23865	GT92	2.2e-18	3	151	0.530466	63	196
gene_1555	345	contig_15916	+	37667	38704	GH109	8.9e-09	1	124	0.97619	7	120
gene_1603	971	contig_15916	-	89003	91918	GH74	3.8e-13	44	120	0.32618	240	322	+
gene_1603	971	contig_15916	-	89003	91918	GH74	8.8e-26	59	230	0.733906	329	507	+
gene_1603	971	contig_15916	-	89003	91918	GH74	2.1e-07	38	119	0.347639	611	710	+
gene_1603	971	contig_15916	-	89003	91918	GH74	7.2e-11	36	131	0.407725	715	809	+
gene_1631	1194	contig_17164	-	31318	34902	CBM67	1.7e-06	9	87	0.443182	797	893	+
gene_1693	355	contig_17164	-	96130	97197	GT4	3.5e-33	7	152	0.90625	175	320
gene_1694	359	contig_17164	-	97272	98351	GT4	3.4e-29	8	156	0.925	186	327
gene_1695	363	contig_17164	-	98375	99466	GT4	6.2e-29	8	151	0.89375	187	325
gene_1696	299	contig_17164	-	99463	100362	GT2	8.5e-26	2	112	0.654762	6	116
gene_1697	252	contig_17164	-	100359	101117	GT32	1.2e-24	3	87	0.933333	20	95
gene_1699	402	contig_17164	-	102202	103410	GT4	6e-23	10	157	0.91875	235	378
gene_1702	325	contig_17164	-	105177	106154	GT2	3.4e-32	1	162	0.958333	5	167
gene_1704	368	contig_17164	-	106808	107914	GT2	2.6e-32	1	128	0.755952	5	131
gene_1705	327	contig_17164	-	107950	108933	GT2	9.1e-31	1	138	0.815476	4	144
gene_1818	294	contig_13091	-	84054	84938	CBM44	0.00085	16	57	0.640625	135	176
gene_1842	330	contig_10742	+	761	1753	GH4	5.3e-06	1	80	0.441341	8	81
gene_1860	625	contig_10742	-	32339	34216	GH44	1.6e-97	2	513	0.994163	20	539	+
gene_1956	359	contig_812	-	65145	66224	AA6	1.9e-06	2	114	0.574359	25	144
gene_1960	461	contig_812	-	69889	71274	CBM50	1.3e-13	1	39	0.95	419	460
gene_1960	461	contig_812	-	69889	71274	GH23	1.2e-24	2	123	0.896296	167	304
gene_1992	249	contig_812	-	109019	109768	GT2	1.2e-29	2	168	0.988095	5	173
gene_2016	327	contig_812	-	136874	137857	CBM50	3e-08	3	36	0.825	232	269
gene_2016	327	contig_812	-	136874	137857	CBM50	2.2e-09	1	37	0.9	285	324
gene_2016	327	contig_812	-	136874	137857	GH73	7.3e-34	3	128	0.976562	37	164
gene_2019	835	contig_812	+	141686	144193	GT51	1.3e-57	2	176	0.983051	98	283
gene_2020	466	contig_812	+	144865	146265	GH5	2.1e-43	15	237	0.807273	59	353	+
gene_2023	504	contig_812	-	147832	149346	CE10	9.5e-36	73	214	0.41349	68	233
gene_2052	618	contig_812	+	183649	185505	PL1	1.3e-47	38	199	0.79703	280	446
gene_2054	861	contig_812	+	186006	188591	CBM77	1.7e-23	10	103	0.902913	763	856
gene_2054	861	contig_812	+	186006	188591	PL1	1.2e-38	27	199	0.851485	292	492
gene_2055	338	contig_812	+	188797	189813	CBM50	3.8e-11	1	39	0.95	295	336
gene_2056	443	contig_812	+	189883	191214	CE1	3.1e-09	30	143	0.497797	81	215
gene_2076	337	contig_5653	-	3017	4030	GT27	8.9e-21	2	264	0.888136	6	276
gene_2084	256	contig_5653	+	11244	12014	GT5	1.9e-42	19	216	0.417373	7	215
gene_2086	575	contig_5653	+	13508	15235	GT83	2.9e-71	4	442	0.811111	5	470
gene_2127	999	contig_5653	-	56697	59696	CBM6	2.8e-26	18	137	0.862319	785	906	+
gene_2127	999	contig_5653	-	56697	59696	GH95	5.6e-288	3	717	0.98892	31	751	+
gene_2147	516	contig_66712	+	2	1552	GH2	9.6e-57	253	575	0.428191	5	440
gene_2192	205	contig_3404	-	43011	43628	CE4	2.5e-28	4	119	0.884615	22	133
gene_2194	355	contig_3404	+	47458	48525	GT4	2.6e-30	7	151	0.9	179	319
gene_2195	268	contig_3404	+	48525	49331	GT2	3.8e-24	1	138	0.815476	4	143
gene_2204	1167	contig_3404	-	60150	63653	CE10	2.6e-28	73	305	0.680352	47	287	+
gene_2204	1167	contig_3404	-	60150	63653	GH11	1.7e-43	1	175	0.983051	345	536	+
gene_2204	1167	contig_3404	-	60150	63653	GH11	5e-43	1	175	0.983051	616	806	+
gene_2204	1167	contig_3404	-	60150	63653	GH11	1.2e-41	1	175	0.983051	867	1058	+
gene_2205	819	contig_3404	-	64404	66863	CBM6	2.3e-20	2	138	0.985507	341	478	+
gene_2205	819	contig_3404	-	64404	66863	CE10	4.5e-30	75	302	0.665689	32	272	+
gene_2205	819	contig_3404	-	64404	66863	GH11	1.1e-41	1	175	0.983051	525	725	+
gene_2207	487	contig_3404	-	67340	68803	CBM6	2e-29	1	137	0.985507	265	404	+
gene_2207	487	contig_3404	-	67340	68803	CE6	4.8e-26	2	98	0.969697	49	158	+
gene_2208	315	contig_3404	-	68921	69868	CE10	4.8e-31	74	302	0.668622	47	288
gene_2233	249	contig_3404	-	94346	95095	GT51	5.2e-51	13	174	0.909605	65	225
gene_2246	1237	contig_3404	+	109518	113231	CBM6	2e-26	2	137	0.978261	581	715	+
gene_2246	1237	contig_3404	+	109518	113231	CE15	9.7e-73	1	267	0.988848	776	1102	+
gene_2246	1237	contig_3404	+	109518	113231	CE6	6.6e-30	1	99	0.989899	91	200	+
gene_2246	1237	contig_3404	+	109518	113231	GH11	1.2e-48	1	175	0.983051	333	524	+
gene_2251	387	contig_3404	+	117920	119083	GH5	1.9e-36	3	238	0.854545	54	352
gene_2252	436	contig_3404	+	119088	120398	GH5	5.6e-38	2	237	0.854545	102	402
gene_2255	723	contig_3404	+	125506	127677	CBM6	4.4e-07	29	88	0.427536	480	561	+
gene_2255	723	contig_3404	+	125506	127677	GH5	1.4e-37	4	241	0.861818	43	309	+
gene_2256	766	contig_3404	+	128075	130375	GH5	3e-35	2	241	0.869091	91	359	+
gene_2257	598	contig_3404	+	131349	133142	CBM6	9e-06	41	92	0.369565	500	554
gene_2257	598	contig_3404	+	131349	133142	GH5	2.4e-34	4	239	0.854545	49	306
gene_2321	576	contig_679	-	56245	57975	GH3	2.4e-47	7	215	0.962963	109	337
gene_2368	884	contig_545	-	28641	31295	CBM20	1.2e-05	3	82	0.877778	4	78
gene_2368	884	contig_545	-	28641	31295	CBM20	1.8e-11	6	86	0.888889	131	214
gene_2368	884	contig_545	-	28641	31295	GH77	1.8e-150	1	491	0.991903	240	881
gene_2397	458	contig_545	-	79679	81055	GH23	9.7e-28	10	124	0.844444	295	452
gene_2529	1302	contig_1968	+	412	4320	CBM6	9.8e-08	35	122	0.630435	479	604	+
gene_2529	1302	contig_1968	+	412	4320	CBM6	3.2e-08	26	94	0.492754	760	838	+
gene_2529	1302	contig_1968	+	412	4320	CBM6	2.6e-06	36	87	0.369565	1068	1121	+
gene_2529	1302	contig_1968	+	412	4320	GH5	5.5e-35	4	245	0.876364	31	302	+
gene_2531	732	contig_1968	+	4578	6776	CBM6	3.5e-06	7	94	0.630435	469	555	+
gene_2540	389	contig_1968	+	16428	17597	GT28	4.6e-47	1	156	0.987261	217	376
gene_2581	941	contig_1968	-	59274	62099	CBM13	1.4e-07	5	155	0.797872	706	851	+
gene_2584	349	contig_1968	+	65156	66205	CE4	5.8e-17	10	106	0.738462	40	139
gene_2594	590	contig_1969	-	6805	8577	GH9	1e-83	1	418	0.997608	35	492	+
gene_2600	571	contig_1969	-	17436	19151	CBM30	4.5e-08	7	89	0.901099	28	101
gene_2600	571	contig_1969	-	17436	19151	GH9	1.5e-101	2	416	0.990431	118	562
gene_2610	339	contig_1969	+	31633	32652	AA6	8.4e-07	2	114	0.574359	8	127
gene_2612	1368	contig_1969	+	33357	37463	CBM4	1.6e-09	1	117	0.920635	94	217	+
gene_2612	1368	contig_1969	+	33357	37463	GH51	7.8e-103	111	628	0.820635	229	837	+
gene_2617	333	contig_1969	-	43801	44802	CE1	1.3e-31	7	221	0.942731	94	328
gene_2629	189	contig_1969	-	56346	56915	CBM35	0.00017	17	74	0.463415	60	119
gene_2640	312	contig_1969	+	68906	69844	GT2	9.4e-12	1	138	0.815476	7	148
gene_2641	353	contig_1969	+	69930	70991	CBM23	0.00082	105	161	0.345679	289	348
gene_2671	798	contig_1969	+	111603	113999	GH94	7.3e-241	263	1035	0.745174	2	794
gene_2692	777	contig_1969	+	140692	143025	CBM35	6.4e-09	18	122	0.845528	272	374	+
gene_2692	777	contig_1969	+	140692	143025	CE6	4.3e-32	1	99	0.989899	49	160	+
gene_2692	777	contig_1969	+	140692	143025	GH5	7.3e-36	1	253	0.916364	399	664	+
gene_2693	799	contig_1969	+	143058	145457	CE1	9.2e-25	4	143	0.612335	31	204
gene_2693	799	contig_1969	+	143058	145457	GH5	1.4e-35	2	236	0.850909	422	669
gene_2697	346	contig_1969	-	152246	153286	GT4	2.3e-16	14	157	0.89375	173	319
gene_2698	365	contig_1969	-	153286	154383	GT4	3.6e-23	5	158	0.95625	187	336
gene_2700	340	contig_1969	-	155700	156722	GT2	3.3e-26	2	119	0.696429	36	152
gene_2753	299	contig_1969	+	217656	218555	GT2	1.6e-24	1	168	0.994048	6	187
gene_2754	349	contig_1969	+	218548	219597	GT4	1.5e-31	9	152	0.89375	180	316
gene_2758	360	contig_1969	+	223700	224782	GT4	5e-23	5	144	0.86875	175	309
gene_2769	651	contig_1969	-	235840	237795	CBM6	9.7e-26	1	136	0.978261	445	584	+
gene_2769	651	contig_1969	-	235840	237795	GH39	7.8e-22	117	309	0.445476	117	285	+
gene_2806	642	contig_1969	-	286922	288850	CBM6	1.1e-27	1	137	0.985507	436	576
gene_2806	642	contig_1969	-	286922	288850	GH39	4.4e-23	116	310	0.450116	108	277
gene_2845	201	contig_59432	+	28934	29539	GT2	1.9e-20	1	138	0.815476	3	139
gene_2852	275	contig_37948	+	28	855	GH25	2.9e-49	1	177	0.99435	73	252
gene_2892	269	contig_106	-	22746	23555	GT2	4.8e-17	3	167	0.97619	7	185
gene_2898	505	contig_106	+	30310	31827	CBM4	0.00017	27	91	0.507937	305	371	+
gene_2898	505	contig_106	+	30310	31827	GH16	2.9e-48	4	189	0.978836	14	254	+
gene_2903	289	contig_106	-	38767	39636	GT51	1.2e-42	10	176	0.937853	88	259
gene_2904	809	contig_106	-	39661	42090	GT51	5.9e-55	5	176	0.966102	62	242
gene_2938	214	contig_1966	-	39686	40330	AA6	3e-10	14	97	0.425641	18	113
gene_2943	679	contig_1966	+	44425	46464	CBM6	9.1e-25	18	136	0.855072	326	445
gene_2943	679	contig_1966	+	44425	46464	CBM6	2.7e-27	1	136	0.978261	470	607
gene_2943	679	contig_1966	+	44425	46464	GH43	2e-53	2	246	0.983871	20	301
gene_2944	845	contig_1966	+	46549	49086	CBM6	1.4e-29	2	137	0.978261	634	772	+
gene_2945	2685	contig_1966	+	49390	57447	GH8	2.8e-21	23	236	0.665625	118	398
gene_2994	342	contig_18760	-	20655	21683	GT9	1.9e-35	2	218	0.96	71	315
gene_3054	776	contig_5440	-	6872	9202	GH3	3e-51	4	215	0.976852	106	318
gene_3061	288	contig_5440	-	21327	22193	GT2	9.2e-19	1	123	0.72619	4	127
gene_3064	232	contig_5440	+	23516	24214	GT2	1.1e-19	27	128	0.60119	3	107
gene_3087	344	contig_5440	+	53337	54371	GH23	3.2e-20	2	118	0.859259	101	230
gene_3089	669	contig_5440	+	54917	56926	CBM48	4.7e-11	3	63	0.789474	51	125
gene_3089	669	contig_5440	+	54917	56926	GH13	1.8e-25	22	288	0.889632	194	513
