# Supplementary material for: “Candidatus Paraporphyromonas polyenzymogenes” encodes multi-modular cellulases linked to the type IX secretion system
Source: Microbiome. 2018 Mar 1;6:44. doi: 10.1186/s40168-018-0421-8 (PMC5831590; doi:10.1186/s40168-018-0421-8)
Supplement: Supplementary file 7 — Table S4. Ca. P. polyenzymogenes-affiliated ORFs detected via HTP metaproteomic analysis of rumen microbiome samples. (XLSX 28 kb) [file 40168_2018_421_MOESM7_ESM.xlsx]

## Sheet: Sheet1
Table S4. Ca. P. polyenzymogenes-affiliated ORFs detected via HTP metaproteomic analysis of rumen microbiome samples. Microbiomes samples from bulk rumen fluid as well as in situ incubated cornstover and switchgrass filled nylon bags were recovered from two animals (Y and Z). Biomass associated samples were further seperated into "Fibre attached" and "Loosely adherent" communities (i.e. loosely a…
					Cornstover						Switchgrass						Rumen fluid
					Fibre attached		Loosely adherent		Secretome		Fibre attached		Loosely adherent		Secretome		Fibre attached		Loosely adherent
Protein ID (IMG gene ID)	Replicates detected	Peptides	Sequence coverage [%]	Number of proteins	Y	Z	Y	Z	Y	Z	Y	Z	Y	Z	Y	Z	Y	Z	Y	Z	Function
_HiSeq_18092560	no (1)	1	0.8	1	NaN	NaN	NaN	NaN	NaN	NaN	NaN	NaN	19.82	NaN	NaN	NaN	NaN	NaN	NaN	NaN	hypothetical protein
_HiSeq_18092530	yes	3	9.4	1	NaN	NaN	23.1405	23.5038	NaN	NaN	NaN	NaN	23.1974	22.8765	NaN	NaN	22.848	NaN	NaN	NaN	serine hydroxymethyltransferase (EC 2.1.2.1)
_HiSeq_18092380	no (1)	1	5.2	1	NaN	NaN	NaN	NaN	NaN	NaN	NaN	20.4141	NaN	NaN	NaN	NaN	NaN	NaN	NaN	NaN	translation elongation factor Ts (EF-Ts)
_HiSeq_18092230	no (1)	1	3.2	4	NaN	NaN	NaN	NaN	NaN	NaN	NaN	NaN	NaN	21.4928	NaN	NaN	NaN	NaN	NaN	NaN	Aspartate/tyrosine/aromatic aminotransferase
_HiSeq_18094260	no (1)	1	4	1	NaN	NaN	NaN	NaN	NaN	NaN	24.7384	NaN	NaN	NaN	NaN	NaN	NaN	NaN	NaN	NaN	Uncharacterized protein conserved in bacteria
_HiSeq_18094280	no (1)	2	3.2	1	NaN	NaN	NaN	NaN	NaN	NaN	NaN	NaN	NaN	NaN	NaN	NaN	NaN	25.6261	NaN	NaN	Molecular chaperone, HSP90 family
_HiSeq_18094450	yes	7	21.4	2	NaN	NaN	22.5796	23.551	NaN	NaN	22.8717	NaN	NaN	NaN	NaN	NaN	NaN	NaN	NaN	NaN	ATP synthase, F1 beta subunit
_HiSeq_18094990	no (1)	3	8.4	6	NaN	NaN	NaN	NaN	NaN	NaN	NaN	NaN	NaN	NaN	NaN	NaN	25.0026	NaN	NaN	NaN	chaperonin GroL
_HiSeq_18095000	no(1)	1	13.5	3	NaN	NaN	NaN	NaN	NaN	NaN	NaN	NaN	NaN	NaN	NaN	NaN	NaN	NaN	24.323	NaN	Co-chaperonin GroES (HSP10)
_HiSeq_18095020	no (1)	1	7.2	1	NaN	NaN	NaN	NaN	NaN	NaN	NaN	21.6618	NaN	NaN	NaN	NaN	NaN	NaN	NaN	NaN	orotidine 5''-phosphate decarboxylase, subfamily 2
_HiSeq_18095060	no (1)	1	5.9	1	NaN	NaN	21.7834	NaN	NaN	NaN	NaN	NaN	NaN	NaN	NaN	NaN	NaN	NaN	NaN	NaN	acyl-[acyl-carrier-protein]--UDP-N-acetylglucosamine O-acyltransferase (EC 2.3.1.129)
_HiSeq_18095120	no (1)	2	8.1	1	NaN	NaN	NaN	NaN	NaN	NaN	NaN	NaN	NaN	NaN	NaN	NaN	NaN	23.1573	NaN	NaN	NADH:ubiquinone oxidoreductase, Na(+)-translocating, F subunit
_HiSeq_18095210	yes	11	22.5	1	29.5873	30.1189	28.3636	29.771	NaN	27.7347	29.852	31.2332	28.7191	28.7906	27.0165	NaN	29.1509	29.2773	29.6462	29.4899	pyrophosphate-dependent phosphofructokinase (EC 2.7.1.90)
_HiSeq_18095280	no (1)	1	7	1	NaN	NaN	NaN	NaN	20.0395	NaN	NaN	NaN	NaN	NaN	NaN	NaN	NaN	NaN	NaN	NaN	LSU ribosomal protein L25P
_HiSeq_18098300	no (1)	2	4.8	5	NaN	NaN	NaN	NaN	NaN	NaN	NaN	NaN	24.4894	NaN	NaN	NaN	NaN	NaN	NaN	NaN	L-glutamine synthetase (EC 6.3.1.2)
_HiSeq_18098590	yes	5	18.5	4	25.1099	24.3623	26.6554	24.2947	NaN	24.1199	24.8586	24.68	25.2246	26.3353	NaN	NaN	23.3109	24.4547	27.0822	25.9399	dTDP-glucose 4,6-dehydratase (EC 4.2.1.46)
_HiSeq_18098620	yes	2	8.7	24	NaN	NaN	23.0065	NaN	NaN	NaN	NaN	NaN	NaN	NaN	NaN	NaN	NaN	NaN	NaN	NaN	nucleotide sugar dehydrogenase
_HiSeq_18099220	no (1)	3	27.3	2	NaN	NaN	NaN	21.4123	NaN	NaN	NaN	NaN	NaN	NaN	NaN	NaN	NaN	NaN	NaN	NaN	Rubrerythrin
_HiSeq_18099240	yes	3	11.9	1	NaN	NaN	23.3961	23.0672	NaN	NaN	NaN	NaN	22.1935	NaN	NaN	NaN	NaN	NaN	NaN	NaN	IMP dehydrogenase/GMP reductase
_HiSeq_14128240	yes	4	4.4	11	NaN	NaN	23.2961	22.7861	NaN	NaN	NaN	NaN	22.3453	23.0705	NaN	23.532	22.1663	22.0971	22.8891	24.6745	carbamoyl-phosphate synthase large subunit
_HiSeq_14128730	no (1)	1	5.7	2	NaN	NaN	NaN	21.6146	NaN	NaN	NaN	NaN	NaN	NaN	NaN	NaN	NaN	NaN	NaN	NaN	cytidylate kinase (EC 2.7.4.14)
_HiSeq_23331770	no (1)	2	3.5	2	NaN	NaN	NaN	22.2679	NaN	NaN	NaN	NaN	NaN	NaN	NaN	NaN	NaN	NaN	NaN	NaN	DNA gyrase subunit B (EC 5.99.1.3)
_HiSeq_15061170	yes	4	30.7	1	23.4307	NaN	22.7648	23.1006	NaN	NaN	23.1245	NaN	22.7903	22.9266	NaN	NaN	NaN	NaN	NaN	NaN	hypothetical protein
_HiSeq_05875130	no (1)	1	20.2	2	NaN	NaN	NaN	NaN	NaN	NaN	NaN	NaN	NaN	22.352	NaN	NaN	NaN	NaN	NaN	NaN	SSU ribosomal protein S15P
_HiSeq_05874790	yes	12	45.7	1	NaN	24.1694	25.4973	25.6169	24.55	NaN	23.8232	NaN	24.5751	23.6839	NaN	25.366	23.7784	24.2643	NaN	NaN	phosphoenolpyruvate carboxykinase (ATP)
_HiSeq_05874790	yes	3	18	1	NaN	NaN	23.498	24.0331	NaN	NaN	NaN	NaN	23.0388	22.5442	NaN	NaN	NaN	NaN	25.172	25.0595	phosphoenolpyruvate carboxykinase (ATP)
_HiSeq_05874460	no (1)	1	5	2	NaN	25.7217	NaN	NaN	NaN	NaN	NaN	NaN	NaN	NaN	NaN	NaN	NaN	NaN	NaN	NaN	N-acetyl-gamma-glutamyl-phosphate reductase (EC 1.2.1.38)
_HiSeq_05874400	no (1)	1	5.1	1	NaN	NaN	24.1939	NaN	NaN	NaN	NaN	NaN	NaN	NaN	NaN	NaN	NaN	NaN	NaN	NaN	Pyruvate:ferredoxin oxidoreductase and related 2-oxoacid:ferredoxin oxidoreductases, beta subunit
_HiSeq_05874380	no (1)	2	4.1	3	NaN	NaN	NaN	NaN	NaN	NaN	NaN	NaN	NaN	23.0432	NaN	NaN	NaN	NaN	NaN	NaN	Pyruvate:ferredoxin oxidoreductase and related 2-oxoacid:ferredoxin oxidoreductases, alpha subunit
_HiSeq_05874250	no (1)	2	5.7	9	NaN	NaN	NaN	NaN	NaN	NaN	NaN	NaN	NaN	24.4274	NaN	NaN	NaN	NaN	NaN	NaN	CBM6 / GH11.
_HiSeq_15060900	no (1)	1	5.7	1	NaN	NaN	NaN	NaN	NaN	NaN	NaN	NaN	18.7775	NaN	NaN	NaN	NaN	NaN	NaN	NaN	N-acetylornithine carbamoyltransferase (EC 2.1.3.9)
_HiSeq_15061050	yes	5	28.4	1	NaN	NaN	25.0806	24.9664	NaN	NaN	NaN	NaN	24.8578	NaN	NaN	NaN	NaN	NaN	24.19	NaN	phosphotransacetylase (EC 2.3.1.8)
_HiSeq_25046800	no (1)	1	2.9	1	NaN	NaN	NaN	NaN	NaN	NaN	NaN	25.3732	NaN	NaN	NaN	NaN	NaN	NaN	NaN	NaN	Phosphoenolpyruvate carboxykinase (GTP)
_HiSeq_25046180	yes	5	18.6	1	NaN	NaN	22.3281	23.2078	NaN	NaN	NaN	NaN	21.3311	NaN	NaN	NaN	NaN	NaN	NaN	NaN	phosphoserine aminotransferase apoenzyme (EC 2.6.1.52)
_HiSeq_25046190	yes	11	37.4	1	24.4423	24.6232	25.5942	25.218	25.1197	26.0596	25.2676	NaN	25.2257	25.0908	26.7252	25.6458	24.6838	24.8641	25.0755	25.6965	D-3-phosphoglycerate dehydrogenase (EC 1.1.1.95)
_HiSeq_25047140	yes	2	5	1	23.7739	NaN	24.7493	24.701	NaN	NaN	NaN	NaN	23.2751	24.4196	NaN	NaN	NaN	NaN	24.1774	24.7406	polyribonucleotide nucleotidyltransferase
_HiSeq_18092930	no (1)	2	5.8	1	NaN	25.0655	NaN	NaN	NaN	NaN	NaN	NaN	NaN	NaN	NaN	NaN	NaN	NaN	NaN	NaN	Outer membrane protein and related peptidoglycan-associated (lipo)proteins
_HiSeq_18092960	no (1)	2	32.4	3	NaN	NaN	22.4417	NaN	NaN	NaN	NaN	NaN	NaN	NaN	NaN	NaN	NaN	NaN	NaN	NaN	LSU ribosomal protein L21P
_HiSeq_18093040	yes	3	17	1	27.4517	26.5001	25.9654	26.3281	NaN	NaN	28.0089	26.5177	25.7532	25.3351	NaN	24.4052	27.6019	26.2149	25.8772	24.663	Outer membrane protein and related peptidoglycan-associated (lipo)proteins
_HiSeq_18093050	no (1)	3	9.5	3	NaN	NaN	NaN	NaN	NaN	NaN	NaN	NaN	22.2608	NaN	NaN	NaN	NaN	NaN	NaN	NaN	SSU ribosomal protein S1P
_HiSeq_18093110	no(1)	1	11	1	NaN	NaN	22.311	NaN	NaN	NaN	NaN	NaN	NaN	NaN	NaN	NaN	NaN	NaN	NaN	NaN	ribosome recycling factor
_HiSeq_18093510	yes	2	2.7	7	NaN	NaN	NaN	21.5597	NaN	NaN	NaN	NaN	NaN	NaN	NaN	NaN	NaN	NaN	NaN	NaN	Predicted Zn-dependent peptidases
_HiSeq_18093530	yes	1	15.3	1	NaN	NaN	21.3035	21.2804	NaN	NaN	NaN	NaN	20.5824	NaN	NaN	NaN	NaN	NaN	NaN	NaN	Adenylate kinase (EC 2.7.4.3)
_HiSeq_15057000	no (1)	1	4.4	1	NaN	NaN	NaN	NaN	NaN	NaN	NaN	NaN	19.7543	NaN	NaN	NaN	NaN	NaN	NaN	NaN	Biotin carboxylase
_HiSeq_15057100	no (1)	1	16	12	NaN	NaN	NaN	23.2524	NaN	NaN	NaN	NaN	NaN	NaN	NaN	NaN	NaN	NaN	NaN	NaN	alanyl-tRNA synthetase (EC 6.1.1.7)
_HiSeq_15057140	no (1)	1	3.8	21	NaN	NaN	20.7949	NaN	NaN	NaN	NaN	NaN	NaN	NaN	NaN	NaN	NaN	NaN	NaN	NaN	DNA topoisomerase I, bacterial
_HiSeq_15057400	yes	3	10.9	1	25.109	24.6144	25.2465	24.8602	NaN	24.3251	25.5472	25.8883	24.6145	24.486	24.4836	NaN	25.2625	25.4366	25.656	24.022	branched chain amino acid aminotransferase apoenzyme (EC 2.6.1.42)
_HiSeq_25047950	yes	2	8.5	2	NaN	NaN	22.0227	22.3187	NaN	NaN	NaN	NaN	21.941	NaN	NaN	NaN	NaN	NaN	NaN	NaN	argininosuccinate synthase (EC 6.3.4.5)
_HiSeq_25047380	no (1)	3	4	10	NaN	NaN	NaN	NaN	NaN	NaN	NaN	NaN	NaN	NaN	NaN	NaN	NaN	NaN	21.8278	NaN	Isoleucyl-tRNA synthetase (EC 6.1.1.5)
_HiSeq_05100730	no (1)	2	2.4	14	NaN	NaN	NaN	NaN	NaN	NaN	NaN	NaN	NaN	NaN	NaN	NaN	NaN	NaN	23.1052	NaN	DNA mismatch repair protein MutS
_HiSeq_05100560	no (1)	3	5.3	18	NaN	NaN	NaN	NaN	NaN	NaN	NaN	NaN	24.6807	NaN	NaN	NaN	NaN	NaN	NaN	NaN	vacuolar-type H(+)-translocating pyrophosphatase
_HiSeq_05100210	yes	7	22.6	1	26.7262	NaN	26.8333	27.0627	25.0357	24.179	26.0856	25.7769	26.1931	26.1365	25.0945	NaN	25.4743	25.3192	25.8473	25.3207	translation elongation factor 1A (EF-1A/EF-Tu)
_HiSeq_05100170	yes	2	20.5	1	NaN	NaN	26.308	26.3669	NaN	NaN	NaN	NaN	26.6626	26.0294	NaN	NaN	NaN	NaN	NaN	NaN	LSU ribosomal protein L11P
_HiSeq_05100160	no (1)	1	6.5	1	NaN	NaN	NaN	NaN	NaN	NaN	NaN	NaN	23.4151	NaN	NaN	NaN	NaN	NaN	NaN	NaN	LSU ribosomal protein L1P
_HiSeq_05100140	no (1)	6	65.3	3	NaN	NaN	NaN	NaN	NaN	NaN	NaN	NaN	NaN	NaN	NaN	NaN	NaN	NaN	NaN	22.111	LSU ribosomal protein L12P
_HiSeq_05100130	yes	8	9.7	1	25.1719	25.4476	24.9718	23.8721	NaN	NaN	24.8084	26.3363	23.8573	25.2024	NaN	24.2005	21.6106	NaN	22.9033	23.9964	DNA-directed RNA polymerase subunit beta (EC 2.7.7.6)
_HiSeq_23696120	yes	6	6.2	2	NaN	NaN	24.2004	22.6198	NaN	NaN	NaN	NaN	23.3429	22.1055	NaN	NaN	22.5849	NaN	NaN	22.9382	DNA-directed RNA polymerase subunit beta'' (EC 2.7.7.6)
_HiSeq_23696530	yes	1	1.5	1	NaN	NaN	21.7158	20.2573	NaN	NaN	NaN	NaN	NaN	NaN	NaN	NaN	NaN	NaN	NaN	NaN	phosphoribosylformylglycinamidine synthase (EC 6.3.5.3)
_HiSeq_23696760	yes	5	13.8	1	NaN	NaN	24.8193	24.9868	NaN	NaN	NaN	NaN	24.5337	NaN	NaN	NaN	NaN	NaN	NaN	NaN	fumarase (EC 4.2.1.2)
_HiSeq_18091780	no (1)	2	6.9	2	NaN	NaN	NaN	22.4208	NaN	NaN	NaN	NaN	NaN	NaN	NaN	NaN	NaN	NaN	NaN	NaN	prolyl-tRNA synthetase (EC 6.1.1.15)
_HiSeq_18091630	no (1)	3	11.1	1	NaN	NaN	NaN	21.6925	NaN	NaN	NaN	NaN	NaN	NaN	NaN	NaN	NaN	NaN	NaN	NaN	seryl-tRNA synthetase (EC 6.1.1.11)
_HiSeq_18014580	no (1)	1	0.6	1	NaN	NaN	NaN	21.4783	NaN	NaN	NaN	NaN	NaN	NaN	NaN	NaN	NaN	NaN	NaN	NaN	hypothetical protein
_HiSeq_18014530	no (1)	1	7.5	1	23.051	NaN	NaN	NaN	NaN	NaN	NaN	NaN	NaN	NaN	NaN	NaN	NaN	NaN	NaN	NaN	hypothetical protein
_HiSeq_18014360	yes	4	20.8	1	NaN	NaN	25.5167	25.96	NaN	NaN	NaN	25.829	25.6852	NaN	NaN	NaN	NaN	NaN	NaN	NaN	glucosamine-6-phosphate deaminase (EC 3.5.99.6)
_HiSeq_18014350	yes	5	11.6	1	23.7993	NaN	23.5128	24.185	NaN	NaN	24.1987	23.2608	23.901	NaN	NaN	NaN	NaN	NaN	23.6342	25.1455	Phosphomannomutase
_HiSeq_18014140	yes	7	43.6	2	NaN	NaN	25.1488	23.6429	NaN	NaN	NaN	24.7509	24.8661	24.4797	NaN	NaN	23.9931	NaN	24.3821	24.2742	glyceraldehyde-3-phosphate dehydrogenase, type I
_HiSeq_18013980	yes	4	8.9	2	NaN	NaN	24.2829	23.3012	NaN	NaN	NaN	NaN	24.5503	22.8223	NaN	NaN	23.2901	NaN	23.6865	23.3258	allosteric NADP-dependent malic enzyme (EC 1.1.1.40)
_HiSeq_17667740	no (1)	1	3.9	2	NaN	NaN	NaN	NaN	NaN	NaN	NaN	NaN	NaN	20.5898	NaN	NaN	NaN	NaN	NaN	NaN	UDP-galactose 4-epimerase (EC 5.1.3.2)
_HiSeq_22511110	yes	11	35.9	1	23.5129	NaN	27.222	28.162	NaN	NaN	24.7468	23.6373	26.8252	26.5807	NaN	NaN	23.7872	25.0575	26.8789	24.7919	Glutamate dehydrogenase/leucine dehydrogenase
_HiSeq_18103070	no (1)	2	22.7	1	NaN	NaN	NaN	23.6915	NaN	NaN	NaN	NaN	NaN	NaN	NaN	NaN	NaN	NaN	NaN	NaN	hypothetical protein
_HiSeq_18102760	no (1)	1	6.3	14	23.7107	NaN	NaN	NaN	NaN	NaN	NaN	NaN	NaN	NaN	NaN	NaN	NaN	NaN	NaN	NaN	RNA polymerase sigma factor, sigma-70 family
_HiSeq_18102420	no (1)	1	1.8	1	NaN	NaN	NaN	NaN	NaN	NaN	NaN	NaN	16.9451	NaN	NaN	NaN	NaN	NaN	NaN	NaN	Peptidase family M49.
_HiSeq_18101890	no (1)	1	2.8	1	NaN	20.7307	NaN	NaN	NaN	NaN	NaN	NaN	NaN	NaN	NaN	NaN	NaN	NaN	NaN	NaN	hypothetical protein
_HiSeq_18101880	no (1)	2	5.8	20	NaN	NaN	NaN	NaN	NaN	NaN	NaN	NaN	NaN	NaN	NaN	NaN	23.9253	NaN	NaN	NaN	anaerobic ribonucleoside-triphosphate reductase
_HiSeq_18101800	yes	7	26.4	1	22.8669	23.8422	26.718	27.0085	NaN	NaN	24.3528	23.1621	25.9461	25.0917	NaN	NaN	24.112	23.6932	25.6447	23.7941	Malate/lactate dehydrogenases
_HiSeq_18101550	no (1)	2	7.3	1	NaN	NaN	24.3483	NaN	NaN	NaN	NaN	NaN	NaN	NaN	NaN	NaN	NaN	NaN	NaN	NaN	Uncharacterized flavoproteins
_HiSeq_18101530	no (1)	1	3.3	35	NaN	NaN	NaN	NaN	NaN	NaN	NaN	NaN	NaN	NaN	NaN	NaN	NaN	25.7298	NaN	NaN	ATP-dependent DNA helicase RecQ (EC 3.6.1.-)
_HiSeq_18101510	yes	2	15.3	13	NaN	NaN	24.7428	24.8779	NaN	NaN	NaN	NaN	24.171	24.5268	NaN	24.0009	NaN	NaN	24.6343	26.1432	ATP-dependent Clp protease proteolytic subunit ClpP (EC 3.4.21.92)
_HiSeq_18101330	no (1)	1	3.2	1	NaN	NaN	21.3669	NaN	NaN	NaN	NaN	NaN	NaN	NaN	NaN	NaN	NaN	NaN	NaN	NaN	Biotin carboxylase
_HiSeq_15058660	no (1)	1	2.2	1	NaN	NaN	NaN	NaN	NaN	NaN	NaN	NaN	20.5275	NaN	NaN	NaN	NaN	NaN	NaN	NaN	SusD family.
_HiSeq_15058670	yes	6	9.9	1	25.5624	26.4184	NaN	25.8516	NaN	NaN	24.486	25.388	24.1938	24.0006	NaN	NaN	NaN	24.8618	NaN	NaN	Outer membrane cobalamin receptor protein
_HiSeq_15058680	yes	2	6.3	1	NaN	NaN	23.1743	22.7831	NaN	NaN	NaN	NaN	22.6343	NaN	NaN	NaN	NaN	NaN	NaN	22.4373	succinate CoA transferases
_HiSeq_15058780	no (1)	1	4.1	1	NaN	NaN	NaN	NaN	NaN	NaN	NaN	NaN	NaN	20.4705	NaN	NaN	NaN	NaN	NaN	NaN	gliding motility associated protien GldN
_HiSeq_15058790	yes	5	13.3	1	26.4597	NaN	23.4822	NaN	NaN	NaN	25.2949	23.7224	23.6252	NaN	NaN	NaN	NaN	NaN	NaN	NaN	gliding motility-associated protein GldM
_HiSeq_15058800	no (2)	2	16.2	1	24.3871	NaN	NaN	NaN	NaN	NaN	23.4287	NaN	NaN	NaN	NaN	NaN	NaN	NaN	NaN	NaN	gliding motility-associated protein GldL
_HiSeq_15058810	yes	2	5.4	56	24.2396	27.5343	NaN	NaN	NaN	NaN	NaN	22.9998	21.0428	20.8942	NaN	NaN	22.9729	22.9728	22.0788	21.121	Uncharacterized conserved protein
_HiSeq_15058850	no (1)	1	8.5	1	NaN	NaN	NaN	NaN	NaN	NaN	NaN	NaN	NaN	NaN	NaN	NaN	24.2314	NaN	NaN	NaN	translation elongation factor P (EF-P)
_HiSeq_15059200	yes	2	5.8	10	NaN	22.5467	NaN	NaN	NaN	NaN	NaN	NaN	NaN	NaN	NaN	NaN	NaN	22.3389	24.5508	22.9162	GTP-binding protein TypA/BipA
_HiSeq_15059490	no (1)	1	3.1	1	NaN	NaN	NaN	NaN	NaN	NaN	NaN	NaN	21.7285	NaN	NaN	NaN	NaN	NaN	NaN	NaN	Uridine kinase
_HiSeq_15059520	no (2)	2	6	9	NaN	NaN	NaN	23.2516	NaN	NaN	NaN	NaN	23.2945	NaN	NaN	NaN	NaN	NaN	NaN	NaN	L-aspartate oxidase (EC 1.4.3.16)
_HiSeq_15059580	no (2)	3	8.4	1	23.9189	NaN	NaN	NaN	NaN	NaN	22.9578	NaN	NaN	NaN	NaN	NaN	NaN	NaN	NaN	NaN	Uncharacterized conserved protein
_HiSeq_15061490	yes	2	5.2	23	26.0489	23.227	NaN	NaN	NaN	NaN	22.1916	22.4477	NaN	NaN	NaN	NaN	22.6903	23.9507	NaN	NaN	Predicted ATPase
_HiSeq_15062660	no (1)	5	9.6	15	NaN	NaN	NaN	NaN	NaN	NaN	NaN	22.9657	NaN	NaN	NaN	NaN	NaN	NaN	NaN	NaN	succinate dehydrogenase subunit A (EC 1.3.5.1)
_HiSeq_15063070	no (1)	1	7.6	2	NaN	NaN	NaN	NaN	NaN	NaN	NaN	NaN	NaN	NaN	NaN	NaN	NaN	NaN	NaN	24.0797	orotate phosphoribosyltransferase (EC 2.4.2.10)
_HiSeq_18012410	yes	8	26	5	30.2455	30.4576	30.0602	30.303	29.4051	29.3893	29.9877	29.5512	30.167	30.689	29.1735	29.1439	31.2993	30.4212	31.4754	30.3	hypothetical protein
_HiSeq_18012430	no (1)	3	18	1	NaN	NaN	NaN	NaN	NaN	NaN	NaN	NaN	23.6194	NaN	NaN	NaN	NaN	NaN	NaN	NaN	hypothetical protein
_HiSeq_18012490	no (1)	1	7.1	1	NaN	NaN	22.8692	NaN	NaN	NaN	NaN	NaN	NaN	NaN	NaN	NaN	NaN	NaN	NaN	NaN	hypothetical protein
_HiSeq_18012570	yes	3	4.2	1	22.5345	22.3669	23.6438	22.9565	NaN	NaN	NaN	NaN	22.676	NaN	NaN	NaN	NaN	NaN	NaN	NaN	alpha-glucan phosphorylases
_HiSeq_18012830	no (1)	3	11.3	6	NaN	NaN	NaN	NaN	NaN	NaN	NaN	NaN	NaN	19.4831	NaN	NaN	NaN	NaN	NaN	NaN	glucose-6-phosphate isomerase (EC 5.3.1.9)
_HiSeq_18012850	no (1)	2	5.8	8	NaN	NaN	NaN	NaN	NaN	NaN	NaN	NaN	NaN	NaN	NaN	NaN	NaN	NaN	24.0922	NaN	Lysyl-tRNA synthetase (class II)
_HiSeq_18013000	no (1)	1	5.5	2	NaN	NaN	NaN	23.4763	NaN	NaN	NaN	NaN	NaN	NaN	NaN	NaN	NaN	NaN	NaN	NaN	ribose-phosphate pyrophosphokinase
_HiSeq_18013110	no (1)	1	2.3	2	NaN	NaN	NaN	NaN	NaN	NaN	NaN	18.7756	NaN	NaN	NaN	NaN	NaN	NaN	NaN	NaN	GH3 auxin-responsive promoter.
_HiSeq_18013350	yes	8	28.1	1	NaN	23.6995	26.1484	26.5677	NaN	NaN	24.057	24.461	25.3595	24.4259	25.1525	26.0707	23.2881	23.2667	25.4275	23.3539	phosphoglycerate kinase (EC 2.7.2.3)
_HiSeq_15058270	yes	2	17.1	2	NaN	NaN	24.5911	25.2412	NaN	NaN	NaN	NaN	24.2244	23.5874	NaN	NaN	NaN	NaN	23.8917	NaN	SSU ribosomal protein S7P
_HiSeq_15058260	no (2)	2	5.2	1	NaN	NaN	23.3106	NaN	NaN	NaN	NaN	NaN	NaN	NaN	NaN	NaN	27.0893	NaN	NaN	NaN	translation elongation factor 2 (EF-2/EF-G)
_HiSeq_15058260	no (1)	2	14.2	1	NaN	NaN	NaN	NaN	NaN	NaN	NaN	NaN	NaN	NaN	NaN	NaN	NaN	NaN	22.6423	NaN	translation elongation factor 2 (EF-2/EF-G)
_HiSeq_15058250	no (1)	1	12.9	6	NaN	NaN	NaN	NaN	NaN	NaN	NaN	22.365	NaN	NaN	NaN	NaN	NaN	NaN	NaN	NaN	SSU ribosomal protein S10P
_HiSeq_15058240	no (1)	1	7.3	1	NaN	NaN	NaN	NaN	NaN	NaN	NaN	20.7192	NaN	NaN	NaN	NaN	NaN	NaN	NaN	NaN	LSU ribosomal protein L3P
_HiSeq_15058200	no (1)	2	37	16	NaN	NaN	NaN	NaN	NaN	NaN	NaN	NaN	NaN	NaN	NaN	NaN	NaN	NaN	NaN	26.1172	SSU ribosomal protein S19P
_HiSeq_15058120	no (1)	1	8.7	1	NaN	NaN	NaN	NaN	NaN	NaN	NaN	NaN	19.0049	NaN	NaN	NaN	NaN	NaN	NaN	NaN	LSU ribosomal protein L5P
_HiSeq_15058090	yes	1	5.4	1	NaN	NaN	NaN	NaN	NaN	NaN	25.8516	25.8512	23.4383	NaN	NaN	NaN	24.0445	25.3564	NaN	NaN	LSU ribosomal protein L6P
_HiSeq_15058070	no (1)	1	8.2	2	NaN	NaN	NaN	NaN	NaN	NaN	25.3162	NaN	NaN	NaN	NaN	NaN	NaN	NaN	NaN	NaN	SSU ribosomal protein S5P
_HiSeq_15057970	no (1)	1	6.7	1	NaN	NaN	17.9574	NaN	NaN	NaN	NaN	NaN	NaN	NaN	NaN	NaN	NaN	NaN	NaN	NaN	DNA-directed RNA polymerase subunit alpha (EC 2.7.7.6)
_HiSeq_15062450	yes	2	6.3	1	NaN	NaN	18.303	NaN	NaN	NaN	NaN	NaN	NaN	23.0794	NaN	NaN	NaN	NaN	23.8692	24.0772	Uncharacterized conserved protein
_HiSeq_15062060	yes	3	13.2	5	NaN	NaN	24.0666	23.6659	NaN	NaN	NaN	NaN	23.6862	23.4819	NaN	NaN	NaN	NaN	23.0256	24.6472	Ornithine/acetylornithine aminotransferase
_HiSeq_18013390	yes	8	19.8	1	NaN	23.7924	24.5406	24.6526	NaN	23.3177	NaN	NaN	24.7409	24.262	NaN	NaN	23.6903	23.7135	23.923	23.7639	chaperone protein DnaK
_HiSeq_18013730	no (1)	2	5.4	7	NaN	NaN	NaN	NaN	NaN	NaN	NaN	NaN	NaN	NaN	NaN	NaN	NaN	NaN	NaN	22.6979	anthranilate synthase, component I (EC 4.1.3.27)
_HiSeq_18100700	yes	2	14.8	1	NaN	NaN	21.4369	21.1889	NaN	NaN	NaN	NaN	NaN	NaN	NaN	NaN	NaN	NaN	NaN	NaN	ketopantoate hydroxymethyltransferase (EC 2.1.2.11)
_HiSeq_18100390	no (1)	1	5.1	4	NaN	NaN	NaN	NaN	NaN	NaN	22.9217	NaN	NaN	NaN	NaN	NaN	NaN	NaN	NaN	NaN	pseudouridine synthase family
_HiSeq_18100380	no (2)	3	10.3	2	NaN	NaN	21.3986	NaN	NaN	NaN	NaN	NaN	NaN	22.9446	NaN	NaN	NaN	NaN	NaN	NaN	Adenylosuccinate synthetase (EC 6.3.4.4)
_HiSeq_18099680	yes	2	7.7	8	NaN	22.6834	22.97	22.4352	22.4943	23.2218	NaN	NaN	22.2425	22.1334	NaN	23.5046	23.0091	NaN	25.506	25.7181	asparaginyl-tRNA synthetase
_HiSeq_13171030	yes	3	15.1	2	NaN	NaN	25.6169	25.2294	NaN	NaN	NaN	25.0503	25.9586	25.0799	NaN	NaN	NaN	24.7224	NaN	NaN	Rubrerythrin
_HiSeq_13171080	no (1)	3	12.1	1	NaN	NaN	NaN	22.2654	NaN	NaN	NaN	NaN	NaN	NaN	NaN	NaN	NaN	NaN	NaN	NaN	ketol-acid reductoisomerase (EC 1.1.1.86)
_HiSeq_18104780	yes	1	6.9	14	NaN	NaN	23.2255	22.9877	NaN	NaN	NaN	NaN	22.6696	23.0414	NaN	NaN	NaN	NaN	NaN	22.4764	Carbonic anhydrase
_HiSeq_18104410	yes	14	17.3	4	25.0796	25.2144	25.1925	25.2123	NaN	NaN	23.8653	NaN	25.3414	NaN	NaN	NaN	26.0273	NaN	25.8265	24.5158	pyruvate:ferredoxin (flavodoxin) oxidoreductase, homodimeric
_HiSeq_18104360	yes	3	10.1	1	NaN	NaN	23.6241	23.7961	NaN	NaN	NaN	NaN	23.4933	NaN	NaN	NaN	NaN	NaN	NaN	NaN	O-acetylhomoserine sulfhydrolase (EC 2.5.1.49)
_HiSeq_17667650	no (1)	1	9.2	12	NaN	NaN	NaN	NaN	NaN	NaN	NaN	NaN	NaN	18.819	NaN	NaN	NaN	NaN	NaN	NaN	Holliday junction DNA helicase subunit RuvB
_HiSeq_17667430	no (1)	1	5.5	1	NaN	NaN	NaN	NaN	NaN	NaN	NaN	NaN	NaN	22.8059	NaN	NaN	NaN	NaN	NaN	NaN	Hydrolases of the alpha/beta superfamily
_HiSeq_13171240	yes	7	39	1	23.9404	23.9682	24.9642	23.6902	26.4594	26.4884	24.0618	23.2251	27.0951	21.9398	NaN	26.0593	23.8843	24.5041	24.4914	24.533	triosephosphate isomerase (EC 5.3.1.1)
_HiSeq_17667960	no (1)	1	1.8	1	NaN	NaN	NaN	24.226	NaN	NaN	NaN	NaN	NaN	NaN	NaN	NaN	NaN	NaN	NaN	NaN	GH5 / CBM35
_HiSeq_17667970	no (2)	4	15.2	1	NaN	25.8531	NaN	NaN	NaN	NaN	NaN	NaN	NaN	NaN	NaN	NaN	24.123	NaN	NaN	NaN	enolase (EC 4.2.1.11)
